# Supplementary material for: A food-grade cell dissociation agent via regulatory pre-check framework
Source: PLoS One. 2026 Apr 13;21(4):e0345921. doi: 10.1371/journal.pone.0345921 (PMC13075713; doi:10.1371/journal.pone.0345921)
Supplement: S1 File — (ZIP) [file pone.0345921.s007.zip]

Archive with 12 entries (12 files):
- Raw data for Fig2-4/Fig 2/Fig 2.xlsx
- Raw data for Fig2-4/Fig 3/Fig 3a +Trisodium citrate + papain after.png
- Raw data for Fig2-4/Fig 3/Fig 3a +Trisodium citrate + papain before.png
- Raw data for Fig2-4/Fig 3/Fig 3a +Trisodium citrate after.png
- Raw data for Fig2-4/Fig 3/Fig 3a +Trisodium citrate before.png
- Raw data for Fig2-4/Fig 3/Fig 3a commercial reagent after.png
- Raw data for Fig2-4/Fig 3/Fig 3a commercial reagent before.png
- Raw data for Fig2-4/Fig 3/Fig 3a negative control after.png
- Raw data for Fig2-4/Fig 3/Fig 3a negative control before.png
- Raw data for Fig2-4/Fig 3/Fig 3bc.xlsx
- Raw data for Fig2-4/Fig 3/Fig 3de.xlsx
- Raw data for Fig2-4/Fig 4/Fig 4.xlsx
