# Supplementary material for: A food-grade cell dissociation agent via regulatory pre-check framework
Source: PLoS One. 2026 Apr 13;21(4):e0345921. doi: 10.1371/journal.pone.0345921 (PMC13075713; doi:10.1371/journal.pone.0345921)
Supplement: S1 File — (ZIP) [file pone.0345921.s007.zip › Raw data for Fig2-4/Fig 2/Fig 2.xlsx]

## Sheet: Image data
		A	B		C
	Hepa
		Lot6	Lot6		Lot6
	Gene list from PanglaoDB	KTB50_P0_Lot6	P2_Lot6		P6_Lot6
		P0	P2		P6		P6
	ALB	962.314	1.9368				1.67271
		P0	P2		P6		P6
	HNF4A	10.0083	0.398757		0		0
		P0	P2		P6
	COL3A1	134.838	6032.42		7195.15
		P0	P2		P6
	DCN	39.3945	1668.76		1408.34

## Sheet: All data
GeneID	chr	start	end	strand	gene_sym	gene_biotype	Description	EntrezGeneID	Cellular_Component_ID	Cellular_Component_Term	Molecular_Function_ID	Molecular_Function_Term	Biological_Process_ID	Biological_Process_Term	KTB50_P0_Lot6	KTB50_P0_Lot7	P2_Lot6	P2_Lot7	P6_Lot6	P6_Lot7	P3_Lot6	P3_Lot7	P3_frozen_Lot6	P3_frozen_Lot7	P3_CS_Lot6	P3_CS_Lot7
A1CF	NC_051777.1	713644	742313	-	A1CF	protein_coding	APOBEC1 complementation factor, transcript variant X2	101800237	GO:0030895	apolipoprotein B mRNA editing enzyme complex	GO:0003727	single-stranded RNA binding	GO:0016556	mRNA modification	31.9298	35.0344	0.875753	0.434826	0.207993	0.420251	0.651204	0.19678	0.726168	0.172509	0.589157	0.593133
A2M	NC_051772.1	79518234	79546049	-	A2M	protein_coding	alpha-2-macroglobulin	101794357							70.476	43.7049	126.188	131.046	210.651	152.624	188.672	119.646	264.512	141.358	239.51	347.448
A4GALT	NC_051772.1	74055469	74071821	+	A4GALT	protein_coding	alpha 1,4-galactosyltransferase (P blood group), transcript variant X3	101791613							0.662934	1.22427	1.12459	0.93063	0.40276	0.738	0.696866	0.561542	0.820257	0.882003	1.85822	2.82841
A4GNT	NC_051780.1	15707506	15716283	-	A4GNT	protein_coding	alpha-1,4-N-acetylglucosaminyltransferase, transcript variant X1	101794488							0	0	0	0.0209799	0.0215046	0	0.0428453	0	0	0	0	0
AAAS	NW_024009863.1	71343	78124	-	AAAS	protein_coding	aladin WD repeat nucleoporin, transcript variant X1	101790785							39.2589	46.5538	31.9758	37.3848	30.5679	25.4809	40.1455	40.1116	34.2063	36.8666	17.6139	18.4836
AACS	NC_051787.1	15456634	15502496	-	AACS	protein_coding	acetoacetyl-CoA synthetase, transcript variant X2	101804002							31.164	24.2841	26.8872	40.6271	41.6801	62.0043	29.3634	36.5756	38.0742	50.1721	53.7628	60.0706
AADAC	NC_051780.1	723493	753469	+	AADAC	protein_coding	arylacetamide deacetylase, transcript variant X2	101803709							5.20755	11.0688	9.7082	11.4225	19.6228	13.2985	9.5641	13.3366	9.58557	11.9636	20.2825	17.7132
AADAT	NC_051775.1	25750795	25771082	+	AADAT	protein_coding	aminoadipate aminotransferase, transcript variant X1	101797673							4.68721	4.946	5.44479	6.95508	4.98055	5.25928	4.3049	4.93147	5.2457	6.68563	3.1848	4.18101
AAGAB	NC_051782.1	20668677	20687754	-	AAGAB	protein_coding	alpha and gamma adaptin binding protein	101801416							39.0274	36.0688	51.9965	57.1215	60.4016	54.4265	54.4989	58.3405	58.1272	58.2435	53.1176	54.3937
AAK1	NC_051794.1	4799209	4888573	-	AAK1	protein_coding	AP2 associated kinase 1, transcript variant X19	119713544							23.21	18.1064	45.3338	44.5492	41.0609	45.1453	38.5661	42.843	38.9513	38.766	38.1824	41.3044
AAMDC	NC_051772.1	203864284	203874280	-	AAMDC	protein_coding	adipogenesis associated Mth938 domain containing, transcript variant X3	101793667							12.0637	17.4097	16.1973	15.2184	18.2623	19.2478	14.5921	17.1477	16.1427	18.7755	23.2271	21.0521
AANAT	NC_051790.1	8444335	8446366	-	AANAT	protein_coding	aralkylamine N-acetyltransferase	101798734							0.0651432	0.133259	0	0	0.0749883	0	0.0747027	0	0	0	0	0
AAR2	NC_051792.1	12034973	12041182	+	AAR2	protein_coding	AAR2 splicing factor	101790471							35.2783	33.3002	43.2348	43.2443	52.3947	51.3436	35.4314	45.8786	46.2179	47.4112	53.0715	43.3907
AARS1	NC_051783.1	12204345	12218901	+	AARS1	protein_coding	alanyl-tRNA synthetase 1	101789828							122.833	106.511	143.006	148.237	168.329	160.863	144.464	141.85	149.334	139.606	76.8052	65.7516
AARS2	NC_051774.1	33750906	33767283	-	AARS2	protein_coding	alanyl-tRNA synthetase 2, mitochondrial	101791916							14.1335	13.4421	15.4053	17.9195	14.4291	18.8219	13.7141	14.4231	13.2312	18.0936	9.60323	11.795
AASDH	NC_051775.1	47701739	47723651	+	AASDH	protein_coding	aminoadipate-semialdehyde dehydrogenase, transcript variant X1	101799725							6.96832	3.7481	2.90425	3.04604	2.70703	3.16197	3.02761	2.69464	2.72274	3.905	2.49571	3.75138
AASDHPPT	NC_051772.1	190992726	191049020	-	AASDHPPT	protein_coding	aminoadipate-semialdehyde dehydrogenase-phosphopantetheinyl transferase, transcript variant X2	101793888							1.0686	0.441397	1.39443	1.24625	1.08817	0.977994	1.13116	0.548322	0.867191	0.595142	0.962783	1.04384
AASS	NC_051772.1	24017859	24048423	+	AASS	protein_coding	aminoadipate-semialdehyde synthase, transcript variant X1	101793380							16.2909	11.1414	69.347	67.1848	76.9115	104.104	49.899	59.7776	52.6449	80.6074	37.8574	56.7349
AATF	NC_051791.1	1893792	1943067	-	AATF	protein_coding	apoptosis antagonizing transcription factor, transcript variant X1	101795438							26.9891	24.3441	25.4423	29.3335	29.1079	32.5304	26.6707	28.4001	24.2475	26.1077	21.8031	22.6951
AATK	NC_051790.1	1100736	1121740	-	AATK	protein_coding	apoptosis associated tyrosine kinase, transcript variant X3	119713159							9.20161	7.20964	4.27104	2.74924	8.65223	8.02673	6.10826	3.98571	4.5711	4.11071	2.39402	2.9904
ABAT	NC_051786.1	4305883	4364673	+	ABAT	protein_coding	4-aminobutyrate aminotransferase, transcript variant X2	101803348							13.2186	12.382	20.3212	20.3625	20.8405	15.5011	17.5863	17.4851	21.8581	23.159	26.5419	19.532
ABCA1	NC_051804.1	52744798	52835246	+	ABCA1	protein_coding	ATP binding cassette subfamily A member 1, transcript variant X1	101796019							15.4137	26.9279	28.0143	15.2793	56.001	23.0172	40.8129	21.9222	27.9767	22.7082	77.1473	57.5644
ABCA12	NC_051778.1	30983732	31092979	+	ABCA12	protein_coding	ATP binding cassette subfamily A member 12	101800575							0.5874	0.42056	1.46977	1.35234	1.50449	1.81154	1.75978	1.69792	1.11028	1.45579	1.15549	1.10113
ABCA13	NC_051773.1	77166224	77357591	-	ABCA13	protein_coding	ATP binding cassette subfamily A member 13	101793054							0	0	0	0	0	0	0.00867546	0	0	0	0.0181763	0
ABCA2	NC_051789.1	534875	576931	-	ABCA2	protein_coding	ATP binding cassette subfamily A member 2, transcript variant X7	101801002							28.7747	23.4124	26.0732	23.6848	26.9417	21.1945	25.9071	18.9143	26.7593	21.4515	27.0653	23.1546
ABCA3	NC_051786.1	5072311	5099135	-	ABCA3	protein_coding	ATP binding cassette subfamily A member 3, transcript variant X2	101795490							70.3449	80.2896	54.9209	56.0429	48.9538	59.8453	53.5582	53.5944	53.6659	49.8403	64.0494	60.5267
ABCA4	NC_051779.1	1280497	1353635	-	ABCA4	protein_coding	ATP binding cassette subfamily A member 4, transcript variant X4	101798948							9.7002	8.06468	2.19097	1.78012	1.91821	0.644748	1.63126	1.29102	1.73098	1.58449	5.12658	2.42494
ABCA5	NC_051790.1	2630064	2662149	+	ABCA5	protein_coding	ATP binding cassette subfamily A member 5	119713180							1.46006	1.85288	4.87719	4.20555	3.34587	2.13332	3.10059	2.0956	3.94588	3.55379	2.90703	3.18825
ABCA7	NC_051800.1	525569	538513	-	ABCA7	protein_coding	ATP binding cassette subfamily A member 7	113845670							0.837795	1.39644	5.05323	5.97633	3.80407	4.06096	3.80737	4.35651	3.60087	3.76733	3.70892	4.93482
ABCB1	NC_051773.1	141967000	142019666	+	ABCB1	protein_coding	ATP binding cassette subfamily B member 1, transcript variant X2	101794243							0	0.103545	0	0	0	0	0.0232182	0	0	0.0225525	0	0
ABCB10	NC_051774.1	42876725	42905022	-	ABCB10	protein_coding	ATP binding cassette subfamily B member 10	101802246							8.2189	10.3012	5.3114	6.35857	6.36742	8.75743	4.84714	5.7684	4.46534	6.80068	7.42851	7.5102
ABCB11	NC_051778.1	19943205	20005163	-	ABCB11	protein_coding	ATP binding cassette subfamily B member 11, transcript variant X2	101797164							1.01713	0.898474	10.7448	12.2796	7.79682	4.63216	10.6036	10.6913	13.0608	14.8314	2.19383	2.46025
ABCB5	NC_051773.1	131685390	131722817	-	ABCB5	protein_coding	ATP binding cassette subfamily B member 5, transcript variant X4	101793099							0	0	0.0257697	0.0255902	0.0524603	0	0.0522605	0.028952	0.0267101	0	0	0.192906
ABCB6	NC_051778.1	7666003	7671348	-	ABCB6	protein_coding	ATP binding cassette subfamily B member 6 (Langereis blood group), transcript variant X3	101790476							13.9226	17.0732	19.9219	20.737	15.8142	18.5465	17.4056	16.6575	18.3113	19.4569	11.7564	11.7018
ABCB7	NC_051781.1	4982866	5025695	+	ABCB7	protein_coding	ATP binding cassette subfamily B member 7	101792192							27.6576	28.0161	21.8167	28.7067	24.0469	24.5158	21.4294	21.8025	24.3202	29.7385	16.2391	18.9911
ABCB8	NC_051773.1	164237702	164241836	+	ABCB8	protein_coding	ATP binding cassette subfamily B member 8	119715728							32.213	31.7534	45.5105	48.5269	48.2842	46.9857	48.1561	44.7007	48.8254	45.9082	25.5449	24.1284
ABCB9	NC_051787.1	3389581	3403135	-	ABCB9	protein_coding	ATP binding cassette subfamily B member 9, transcript variant X2	101792371							10.767	6.77868	3.34736	2.60142	2.17269	2.41753	2.2136	2.69791	2.63984	3.01019	2.65386	1.89358
ABCC1	NC_051786.1	8209031	8267250	+	ABCC1	protein_coding	ATP binding cassette subfamily C member 1, transcript variant X5	101802999							13.4213	15.3288	46.9741	48.1852	58.0068	47.6077	44.209	38.4986	52.9128	48.4999	30.2282	33.9823
ABCC10	NC_051774.1	33002354	33015960	+	ABCC10	protein_coding	ATP binding cassette subfamily C member 10, transcript variant X5	101791402							12.8475	12.4211	9.46305	8.96053	11.9336	12.9138	8.95859	9.3615	9.93857	10.4338	6.80505	6.94053
ABCC2	NC_051777.1	22952094	22969002	-	ABCC2	protein_coding	ATP binding cassette subfamily C member 2	101800808							17.6969	17.9733	1.05583	0.838778	0.11941	0.129914	0.237911	0.105441	0.121595	0.115545	0.199383	0.0752732
ABCC3	NC_051790.1	4067913	4116412	+	ABCC3	protein_coding	ATP binding cassette subfamily C member 3	101802357							5.28314	9.39673	5.44692	8.07772	6.27697	7.67943	5.06085	6.14653	5.34724	8.08262	11.2149	10.7517
ABCC4	NC_051772.1	153430593	153578438	+	ABCC4	protein_coding	ATP binding cassette subfamily C member 4, transcript variant X1	101793082							11.4433	9.9896	11.0598	11.9812	12.9973	18.5147	9.94749	13.2164	8.41148	12.4492	6.37752	6.85065
ABCC5	NC_051780.1	9443253	9488411	+	ABCC5	protein_coding	ATP binding cassette subfamily C member 5, transcript variant X1	101802252							43.3723	51.3788	18.9857	22.3603	17.8442	19.192	23.698	22.9765	18.9792	22.2918	21.1973	24.4518
ABCC8	NC_051776.1	61871679	61945384	+	ABCC8	protein_coding	ATP binding cassette subfamily C member 8	101804688							2.55326	1.52167	4.04711	3.56735	3.10114	2.59339	3.55042	3.29522	2.89865	2.88878	10.8923	10.0418
ABCC9	NC_051772.1	75548503	75624961	-	ABCC9	protein_coding	ATP binding cassette subfamily C member 9, transcript variant X8	101795664							1.70084	1.26908	5.84939	7.5935	0.641931	0.872996	1.34292	5.89862	0.833436	4.58099	5.6607	8.76755
ABCD2	NC_051772.1	15601513	15647024	+	ABCD2	protein_coding	ATP binding cassette subfamily D member 2	101801888							23.7019	35.0585	23.341	17.5885	26.4025	21.6236	20.3432	19.4127	18.4865	18.4805	30.247	17.9047
ABCD3	NC_051779.1	1437071	1467132	+	ABCD3	protein_coding	ATP binding cassette subfamily D member 3, transcript variant X1	101801649							37.147	34.2248	22.8655	24.3431	25.8867	22.5832	22.7556	24.8691	25.9698	24.9328	22.3873	26.4921
ABCD4	NC_051776.1	24958526	24971751	+	ABCD4	protein_coding	ATP binding cassette subfamily D member 4, transcript variant X8	101797911							16.1869	17.7854	7.64525	8.73078	7.73862	10.9592	6.37404	8.63709	9.11287	8.36661	7.03818	11.6732
ABCE1	NC_051775.1	34937014	34952791	-	ABCE1	protein_coding	ATP binding cassette subfamily E member 1	101795201							327.703	298.408	266.199	269.636	254.382	223.155	288.335	293.196	251.365	271.418	193.244	176.344
ABCF2	NC_051773.1	164461986	164472161	-	ABCF2	protein_coding	ATP binding cassette subfamily F member 2, transcript variant X2	101793055							134.842	122.627	76.8965	96.4629	92.0856	97.2105	102.257	104.608	79.0783	107.4	59.4897	54.0953
ABCF3	NC_051780.1	9343862	9353619	-	ABCF3	protein_coding	ATP binding cassette subfamily F member 3	101804386							82.756	78.5762	61.7749	72.281	62.9646	63.6435	82.4494	82.2035	73.5636	70.6514	53.8757	55.5479
ABCG1	NC_051772.1	125290527	125346608	-	ABCG1	protein_coding	ATP binding cassette subfamily G member 1	101799401							4.3597	8.24817	13.8937	2.27826	10.8059	1.78319	21.7607	1.9692	8.64043	1.03859	29.4409	4.38879
ABCG2	NC_051775.1	45294580	45315406	-	ABCG2	protein_coding	ATP binding cassette subfamily G member 2 (Junior blood group), transcript variant X2	101791089							0.0743664	0.0380315	0	0.0417584	0	0	0	0	0	0	0	0
ABCG4	NC_051796.1	3828541	3836578	+	ABCG4	protein_coding	ATP binding cassette subfamily G member 4	101791486							1.39503	2.03052	0.394417	0.241027	0.123528	0.369582	0.399936	0.545384	0.0628938	0.0298822	0.0644554	0.648905
ABCG5	NC_051774.1	39032500	39059257	+	ABCG5	protein_coding	ATP binding cassette subfamily G member 5, transcript variant X2	101800162							2.09971	2.21473	2.70855	1.62117	1.47289	2.21877	1.76826	1.62573	1.49984	1.7541	1.3006	1.86487
ABCG8	NC_051774.1	39017952	39032455	-	ABCG8	protein_coding	ATP binding cassette subfamily G member 8, transcript variant X1	101799966							0.062533	0.287818	0.03536	0.0702273	0.0719836	0	0	0.11918	0.109951	0	0	0.226883
ABHD10	NC_051772.1	93227832	93238057	+	ABHD10	protein_coding	abhydrolase domain containing 10, depalmitoylase	101796199							2.63064	2.58717	3.8218	4.90873	3.98326	5.34736	3.31835	4.49945	3.62918	5.1391	2.33367	4.72332
ABHD11	NC_051791.1	11081805	11084318	+	ABHD11	protein_coding	abhydrolase domain containing 11, transcript variant X2	101790077							27.5551	26.2232	31.2531	19.7334	33.8342	16.0045	23.6304	17.3533	29.8657	15.7467	18.7098	9.07993
ABHD12	NC_051774.1	13228755	13264072	+	ABHD12	protein_coding	abhydrolase domain containing 12, lysophospholipase	101803846							35.4194	62.6228	14.6121	18.3023	13.2867	17.4329	15.4487	15.9788	16.2358	16.7328	11.2995	16.2928
ABHD12B	NC_051776.1	3321166	3325862	+	ABHD12B	protein_coding	abhydrolase domain containing 12B	101803494							91.7636	72.5933	60.031	58.8473	76.8945	103.292	58.3306	75.2389	64.6186	78.4863	54.7594	68.0096
ABHD13	NC_051772.1	147148450	147160119	-	ABHD13	protein_coding	abhydrolase domain containing 13, transcript variant X2	101804333			GO:0016787	hydrolase activity			15.9262	15.1775	19.1498	19.0164	19.7701	18.7102	22.7195	22.2054	19.5654	19.489	17.7292	19.943
ABHD14A	NC_051784.1	13457537	13459356	-	ABHD14A	protein_coding	abhydrolase domain containing 14A	113845100							17.7099	22.5418	27.4169	26.3419	22.3798	24.7427	17.0594	21.0018	22.8815	25.6006	36.0254	42.3609
ABHD15	NC_051791.1	4844371	4847047	+	ABHD15	protein_coding	abhydrolase domain containing 15	113845578							5.05788	6.19515	3.03658	2.31416	2.58768	1.79866	3.4371	2.06281	3.29378	3.47766	2.62544	4.07801
ABHD17A	NC_051800.1	4704769	4711827	-	ABHD17A	protein_coding	abhydrolase domain containing 17A, depalmitoylase	101791420							116.181	113.462	128.72	140.027	123.707	137.35	141.719	141.28	129.478	127.071	114.088	119.43
ABHD17B	NC_051804.1	39006723	39023943	-	ABHD17B	protein_coding	abhydrolase domain containing 17B, depalmitoylase, transcript variant X1	101791527							40.8073	38.5697	22.7931	17.8355	14.9613	14.226	11.5152	13.1659	17.6143	17.0948	8.94025	8.39768
ABHD17C	NC_051782.1	13684634	13718021	-	ABHD17C	protein_coding	abhydrolase domain containing 17C, depalmitoylase	101801797			GO:0016787	hydrolase activity			34.0039	34.1198	17.0819	15.1303	20.8384	20.9603	19.4969	17.118	16.9935	20.6711	11.9902	17.992
ABHD18	NC_051775.1	40837618	40861342	-	ABHD18	protein_coding	abhydrolase domain containing 18, transcript variant X2	101797225							3.61928	3.38846	9.35571	8.66686	9.72127	8.01023	6.544	6.59374	10.4154	9.08663	6.55624	8.26798
ABHD2	NC_051782.1	14391995	14429999	-	ABHD2	protein_coding	abhydrolase domain containing 2, acylglycerol lipase, transcript variant X1	101800464							144.473	136.927	62.1007	62.261	55.8864	100.577	60.5022	70.6249	47.6717	60.3555	66.1869	71.4229
ABHD3	NC_051773.1	56766486	56787542	-	ABHD3	protein_coding	abhydrolase domain containing 3, phospholipase, transcript variant X2	101801886							3.37707	5.8923	2.19666	1.58644	2.8203	2.87488	1.54399	0.897431	2.25095	1.57348	3.52655	2.3758
ABHD5	NC_051773.1	120597379	120625191	+	ABHD5	protein_coding	abhydrolase domain containing 5, lysophosphatidic acid acyltransferase, transcript variant X1	119715932							16.9856	14.937	11.5894	11.3679	13.9971	16.1703	12.8657	11.189	13.1879	12.4968	13.1388	15.6532
ABHD6	NC_051784.1	12854708	12865189	-	ABHD6	protein_coding	abhydrolase domain containing 6, acylglycerol lipase, transcript variant X1	101797444							9.34269	10.5811	6.43928	6.30436	9.41609	15.3163	7.26508	9.83277	6.15724	6.74414	6.35828	9.01987
ABHD8	NC_051800.1	1071329	1080680	-	ABHD8	protein_coding	abhydrolase domain containing 8	101791498							0.979501	0.901662	53.6146	39.3808	30.1803	21.2222	35.0825	30.4082	40.1857	30.8763	6.47169	8.33177
ABI1	NC_051773.1	147119795	147196478	-	ABI1	protein_coding	abl interactor 1, transcript variant X17	101798150							139.073	157.083	58.3636	66.6405	58.2223	66.542	56.8211	66.1117	51.7207	68.1109	49.8093	57.5665
ABI2	NC_051778.1	25627651	25699974	+	ABI2	protein_coding	abl interactor 2, transcript variant X12	101799107							26.2394	25.0114	31.05	33.0853	29.0825	26.1934	26.9239	27.5484	28.9982	31.0455	26.2567	25.8245
ABI3	NC_051799.1	63183	69346	-	ABI3	protein_coding	ABI family member 3, transcript variant X2	101795546							1.69668	2.49727	0.514804	0.139423	0	0.207307	0.522007	0.262899	0.194033	0.138284	0.19885	0.650625
ABITRAM	NC_051773.1	67314565	67317608	+	ABITRAM	protein_coding	actin binding transcription modulator	101801301							19.2735	19.8492	30.3653	28.661	42.3835	33.7931	31.095	38.3373	35.6802	39.2349	8.46289	15.4325
ABL1	NC_051789.1	7750271	7818230	-	ABL1	protein_coding	ABL proto-oncogene 1, non-receptor tyrosine kinase, transcript variant X3	101794358							128.208	119.503	125.079	125.657	107.876	128.66	101.756	105.794	106.715	113.917	131.127	140.282
ABL2	NC_051779.1	11414446	11461112	+	ABL2	protein_coding	ABL proto-oncogene 2, non-receptor tyrosine kinase, transcript variant X2	101792049							29.0497	17.2251	14.1914	11.5106	13.8975	14.737	16.7147	10.7636	14.2314	10.4578	7.57807	12.3547
ABLIM1	NC_051777.1	29132703	29323732	-	ABLIM1	protein_coding	actin binding LIM protein 1, transcript variant X13	101789830							10.6182	8.3666	1.62336	1.26977	0.995947	1.58839	1.22892	1.7114	0.979595	1.71934	0.661404	0.95124
ABLIM2	NC_051775.1	65264215	65403335	-	ABLIM2	protein_coding	actin binding LIM protein family member 2, transcript variant X9	101802032							0.101581	0.181823	0.201041	0.0285201	0.321566	0.413462	0.058244	0.258135	0.119073	0.084861	0.0610146	0.0921396
ABLIM3	NC_051785.1	20656939	20698569	-	ABLIM3	protein_coding	actin binding LIM protein family member 3, transcript variant X17	101804679							0.345926	0.546809	0.604605	0.882931	0.977413	0.98462	0.721253	0.519441	1.21647	0.735602	1.96446	0.722628
ABR	NC_051791.1	4496105	4530015	-	ABR	protein_coding	ABR activator of RhoGEF and GTPase	101805404							40.0197	40.842	40.8712	37.9969	34.9401	40.4849	32.9765	31.5513	33.1364	29.3638	48.6615	43.7611
ABRA	NC_051773.1	21145062	21152394	+	ABRA	protein_coding	actin binding Rho activating protein	101796057							0.202056	0.330664	0.228509	0.13615	0.372148	0.202441	0.278048	0	0.0473696	0.225063	0.0485457	0.195493
ABRACL	NC_051774.1	57935359	57938878	-	ABRACL	protein_coding	ABRA C-terminal like, transcript variant X2	101798746							39.1016	49.6737	47.6009	44.6121	41.4274	42.8881	36.5572	34.8089	40.4337	47.8539	20.7936	47.5909
ABRAXAS1	NC_051775.1	44370261	44377468	+	ABRAXAS1	protein_coding	abraxas 1, BRCA1 A complex subunit, transcript variant X1	101798365							40.7715	34.104	34.6137	35.627	41.7257	40.9893	39.3891	39.5268	39.7394	37.3266	25.3615	27.4916
ABRAXAS2	NC_051777.1	34015265	34032946	+	ABRAXAS2	protein_coding	abraxas 2, BRISC complex subunit	101793490							18.5998	16.574	18.8836	17.4465	17.3151	15.6176	17.33	19.6043	18.0449	15.9699	13.6687	16.6154
ABTB1	NC_051784.1	12019857	12050115	+	ABTB1	protein_coding	ankyrin repeat and BTB domain containing 1	101803156							17.9118	15.5392	24.1618	18.9524	20.2959	28.2163	19.1544	15.7115	19.9336	16.538	50.7602	47.4489
ABTB2	NC_051776.1	49433642	49577225	-	ABTB2	protein_coding	ankyrin repeat and BTB domain containing 2, transcript variant X2	101805279			GO:0046982	protein heterodimerization activity			23.1568	22.56	1.80167	3.19485	0.436634	1.80516	1.41366	4.2411	0.97817	3.59125	1.6176	3.48641
ACAA1	NC_051773.1	159364363	159373971	+	ACAA1	protein_coding	acetyl-CoA acyltransferase 1	101797981							45.5022	53.5259	26.497	34.8462	39.935	34.7243	31.8471	33.5621	32.2887	38.7431	30.3736	27.4058
ACAA2	NC_051804.1	2053406	2064846	+	ACAA2	protein_coding	acetyl-CoA acyltransferase 2	101791052							214.99	270.644	396.209	359.094	425.519	351.082	433.501	393.892	405.459	360.855	663.322	535.521
ACACA	NC_051791.1	1763622	1890019	+	ACACA	protein_coding	acetyl-CoA carboxylase alpha, transcript variant X6	101789891							39.6621	33.6898	32.3169	31.9609	28.2415	27.5619	29.783	26.629	27.2548	27.0784	27.1028	24.8415
ACACB	NC_051787.1	1550373	1575092	-	ACACB	protein_coding	acetyl-CoA carboxylase beta	119718533							0.919715	1.76542	4.08927	2.44779	0.696139	0.189343	2.23939	0.912448	2.24477	0.926207	2.79996	1.93511
ACAD10	NC_051787.1	2061208	2073265	-	ACAD10	protein_coding	acyl-CoA dehydrogenase family member 10, transcript variant X4	119718516							0.871192	1.3366	0.821042	0.489193	0.793927	0.954686	0.790904	0.737947	0.468052	0.768227	0.348853	0.790217
ACAD11	NC_051773.1	119049158	119077251	+	ACAD11	protein_coding	acyl-CoA dehydrogenase family member 11	101804275							16.4327	12.7707	32.49	20.3299	38.8808	32.7	24.11	19.2396	29.6719	24.7292	32.6881	37.8657
ACAD8	NC_051796.1	3272145	3279126	+	ACAD8	protein_coding	acyl-CoA dehydrogenase family member 8	101792869							16.813	16.328	25.8644	24.667	28.9983	22.4743	23.8893	23.4481	26.0783	23.6457	32.6422	25.4684
ACAD9	NC_051784.1	18961957	18982654	-	ACAD9	protein_coding	acyl-CoA dehydrogenase family member 9	113845045							160.565	159.66	93.2314	101.69	115.106	107.23	105.131	118.572	112.157	126.531	82.8768	99.515
ACADL	NC_051778.1	32758339	32774363	+	ACADL	protein_coding	acyl-CoA dehydrogenase long chain	101801335							231.76	209.999	216.711	212.488	206.367	200.311	211.662	176.784	212.188	200.135	210.684	234.916
ACADM	NW_024009683.1	65101	79805	-	ACADM	protein_coding	acyl-CoA dehydrogenase medium chain	119714639							88.4983	69.805	69.0732	67.5853	87.5208	82.9215	54.6674	56.4293	59.558	69.2569	101.614	91.5571
ACADS	NC_051787.1	8180718	8187116	+	ACADS	protein_coding	acyl-CoA dehydrogenase short chain	101801937							39.146	34.1818	40.3563	44.3466	51.605	42.9779	43.6163	39.0955	47.3894	44.3175	32.9079	33.4918
ACADSB	NC_051777.1	33248361	33266046	+	ACADSB	protein_coding	acyl-CoA dehydrogenase short/branched chain, transcript variant X1	101793844							21.8666	18.1486	27.4641	28.8552	32.3203	28.7363	27.7686	27.0982	28.8741	29.4914	21.3156	26.1721
ACAN	NC_051782.1	14456410	14503255	-	ACAN	protein_coding	aggrecan, transcript variant X1	101800654							0.149853	0.122617	0.0338944	0.0841456	0	0.0563021	0.0171843	0	0.0175656	0.0166916	0.0900087	0.072493
ACAP2	NC_051780.1	12805980	12870618	-	ACAP2	protein_coding	ArfGAP with coiled-coil, ankyrin repeat and PH domains 2, transcript variant X6	101796286							27.6765	26.6937	37.6502	41.1192	41.1149	42.4637	38.577	41.6453	38.1089	43.8919	51.9271	44.1406
ACAP3	NC_051793.1	3422960	3491909	-	ACAP3	protein_coding	ArfGAP with coiled-coil, ankyrin repeat and PH domains 3	101793808							12.6957	8.82267	5.96312	6.97079	2.91698	4.55198	4.667	9.90293	3.4204	5.40277	5.44248	9.34871
ACAT1	NC_051772.1	190159257	190174132	-	ACAT1	protein_coding	acetyl-CoA acetyltransferase 1, transcript variant X1	101789922							120.632	118.749	177.782	179.82	191.822	185.213	167.24	181.435	166.803	188.932	117.99	111.879
ACAT2	NC_051774.1	48817755	48825000	-	ACAT2	protein_coding	acetyl-CoA acetyltransferase 2, transcript variant X1	101793009							118.548	102.262	60.0478	86.6315	64.6573	75.7816	94.0509	96.7397	74.5303	90.3128	32.4137	36.5904
ACBD3	NC_051774.1	18409324	18425094	+	ACBD3	protein_coding	acyl-CoA binding domain containing 3	101792106							45.1853	36.8841	56.506	60.922	54.1576	51.0316	66.4784	62.3406	53.366	55.7921	56.0331	54.4221
ACBD4	NC_051799.1	5639493	5647518	+	ACBD4	protein_coding	acyl-CoA binding domain containing 4	113840024							5.11738	7.14904	12.3511	11.4941	13.362	13.2868	12.5954	10.3874	11.6313	9.45379	11.3953	14.4913
ACBD5	NC_051773.1	147217430	147247658	+	ACBD5	protein_coding	acyl-CoA binding domain containing 5, transcript variant X3	101799442							24.1633	24.2174	20.0505	21.6129	20.4088	22.9202	20.0359	22.1269	19.8436	24.0481	21.4699	25.2461
ACBD6	NC_051779.1	11017074	11150835	+	ACBD6	protein_coding	acyl-CoA binding domain containing 6	101796005							56.0898	87.1591	81.7107	89.1003	111.325	125.014	83.9441	101.684	81.1467	123.317	91.1557	115.498
ACBD7	NC_051773.1	142106799	142117434	-	ACBD7	protein_coding	acyl-CoA binding domain containing 7	101793396							1.96881	3.11212	0	0	0	0	0	0.227412	1.25881	0	0	0
ACCS	NC_051776.1	52900929	52943546	+	ACCS	protein_coding	1-aminocyclopropane-1-carboxylate synthase homolog (inactive), transcript variant X3	101791182							19.0924	15.3827	41.356	31.1758	35.2724	33.094	43.6808	30.9258	36.4944	27.2679	19.6993	19.0106
ACE	NC_051799.1	3357558	3374075	-	ACE	protein_coding	angiotensin I converting enzyme	101802065							0.0742561	0.0506334	0.671823	0.222381	6.52485	0.185995	2.98035	0.251596	4.70029	0.192993	0.32708	0.0598704
ACE2	NC_051772.1	128108180	128132263	+	ACE2	protein_coding	angiotensin I converting enzyme 2	101792697	GO:0016324, GO:0005929, GO:0005737, GO:0005576, GO:0016021	apical plasma membrane, cilium, cytoplasm, extracellular region, integral component of membrane	GO:0004180, GO:0046872, GO:0008237, GO:0008241	carboxypeptidase activity, metal ion binding, metallopeptidase activity, peptidyl-dipeptidase activity			0	0.0322306	0.784022	0.637003	0.290193	0.591973	0.0722719	0.760727	0.221627	0.737098	0	0.228663
ACER1	NC_051800.1	5426316	5437037	+	ACER1	protein_coding	alkaline ceramidase 1	101802706							0	0.0889638	0	0	0	0	0	0.110515	0	0	0	0
ACER2	NC_051804.1	36410543	36435415	+	ACER2	protein_coding	alkaline ceramidase 2	101799654							36.9193	17.8674	79.8789	78.2682	96.8831	112.72	45.7156	63.506	104.707	115.005	45.3219	58.7139
ACER3	NC_051772.1	204231669	204279938	-	ACER3	protein_coding	alkaline ceramidase 3, transcript variant X1	101800455							10.6343	11.8685	57.4943	54.9162	37.352	59.192	39.0164	43.9612	43.6466	44.3097	41.018	51.2613
ACKR1	NC_051797.1	799767	802064	+	ACKR1	protein_coding	atypical chemokine receptor 1 (Duffy blood group)	119713808							0	0.0637208	0.211368	0.0699651	0	0	0.0714417	0	0.0730269	0.20818	0	0
ACKR2	NC_051773.1	161364255	161368202	+	ACKR2	protein_coding	atypical chemokine receptor 2, transcript variant X2	101797665							1.33257	1.36297	1.09603	1.17909	0.278903	1.77004	0.509375	0.974841	0.568011	0.629707	0.727643	2.09999
ACKR3	NC_051778.1	30115960	30255672	+	ACKR3	protein_coding	atypical chemokine receptor 3, transcript variant X7	101792740							0.746287	1.14037	3.62002	6.15963	7.08995	13.1863	7.99092	7.63145	7.8942	8.12236	4.8498	11.5702
ACKR4	NC_051773.1	119061927	119067037	-	ACKR4	protein_coding	atypical chemokine receptor 4, transcript variant X2	101804100							0.536	0.117477	16.7997	27.4318	7.62443	29.9199	18.4397	28.6033	10.5913	28.487	19.0869	92.3742
ACLY	NC_051799.1	2470336	2498980	+	ACLY	protein_coding	ATP citrate lyase, transcript variant X1	101793308							181.673	139.165	186.443	162.272	135.743	115.439	174.132	147.444	186.296	155.26	90.5915	77.2532
ACMSD	NC_051778.1	10439588	10484341	+	ACMSD	protein_coding	aminocarboxymuconate semialdehyde decarboxylase, transcript variant X2	101797965							0.0521459	0.106671	0	0.117124	0	0	0.0597981	0	0	0	0	0
ACO1	NC_051804.1	69061657	69097334	-	ACO1	protein_coding	aconitase 1, transcript variant X1	101789751							75.5236	81.9319	37.5932	50.7002	53.4599	41.1025	41.8171	49.894	42.0738	45.2506	70.5245	59.3008
ACO2	NC_051772.1	42608574	42629031	+	ACO2	protein_coding	aconitase 2	101794896							377.691	342.433	318.744	347.652	302.215	315.631	313.427	341.882	313.48	324.839	280.25	278.535
ACOD1	NC_051772.1	162957632	162984426	-	ACOD1	protein_coding	aconitate decarboxylase 1, transcript variant X1	101794037							0.143281	0.256461	2.4711	8.8903	11.5867	18.9312	4.76489	7.46404	4.49272	10.2141	3.48548	5.19852
ACOT11	NC_051779.1	27026119	27036900	+	ACOT11	protein_coding	acyl-CoA thioesterase 11, transcript variant X1	101801459							5.71056	9.88744	15.8712	13.8743	15.4673	18.5106	10.4863	11.3341	12.0752	12.1396	21.5666	18.2365
ACOT12	NC_051804.1	77042430	77076366	-	ACOT12	protein_coding	acyl-CoA thioesterase 12	101791825							0.186363	0.333576	0.0526906	0.261618	0.214528	0.466798	0.213711	0.414382	0.273067	0.051896	0.447755	0.112694
ACOT13	NC_051773.1	65575344	65581083	+	ACOT13	protein_coding	acyl-CoA thioesterase 13	101790353							59.6022	55.5766	44.4209	48.2506	54.5485	44.9717	41.299	46.963	48.0169	55.3632	35.2939	36.0416
ACOT7	NC_051793.1	1812788	1822512	-	ACOT7	protein_coding	acyl-CoA thioesterase 7	101789631							82.633	71.0578	61.3319	52.037	47.9129	48.6012	59.9439	50.8628	48.5743	43.8393	33.8242	41.3812
ACOT8	NC_051792.1	16513039	16516297	-	ACOT8	protein_coding	acyl-CoA thioesterase 8	101799658							52.1149	56.9022	42.6187	42.7906	38.095	38.1601	47.4545	43.1845	49.3462	43.0387	18.9106	17.8844
ACOT9	NC_051772.1	115918306	115941180	-	ACOT9	protein_coding	acyl-CoA thioesterase 9, transcript variant X2	101795753							59.3697	52.0734	51.1904	54.0515	58.9551	59.9661	49.6951	63.7427	52.7677	59.0107	50.9338	62.2062
ACOX1	NC_051790.1	8688882	8708893	+	ACOX1	protein_coding	acyl-CoA oxidase 1, transcript variant X2	101800606							45.3064	48.3277	65.0523	71.4892	66.1507	80.8701	60.1048	65.5725	62.4798	66.6687	44.555	54.5588
ACOX2	NC_051784.1	9661504	9679792	+	ACOX2	protein_coding	acyl-CoA oxidase 2	101804343							17.2212	14.4466	26.7366	32.6153	32.8659	32.3514	23.776	25.5278	27.8893	30.6241	24.4987	30.3276
ACOX3	NC_051775.1	65558877	65596025	-	ACOX3	protein_coding	acyl-CoA oxidase 3, pristanoyl, transcript variant X4	101800622							1.95956	1.91636	5.11261	6.23524	4.78844	7.12558	2.10914	2.79555	3.68726	6.01197	4.33634	7.92046
ACP1	NC_051774.1	98907630	98923871	+	ACP1	protein_coding	acid phosphatase 1, transcript variant X2	101794051							78.7397	80.6508	85.8139	89.3099	96.3208	89.9032	92.8027	100.758	100.121	102.885	48.777	71.5567
ACP2	NC_051776.1	54512493	54521988	+	ACP2	protein_coding	acid phosphatase 2, lysosomal	101790373							33.0531	41.6562	17.6693	17.8278	16.9746	15.641	16.8524	14.8805	15.6389	18.2967	15.3042	17.5003
ACP3	NC_051773.1	119162470	119181777	-	ACP3	protein_coding	acid phosphatase 3, transcript variant X2	101804833							0.147921	0.226944	0.0836439	0.0415306	0	0	0	0.375893	0	0.205956	0	0
ACP6	NC_051772.1	97117140	97124269	-	ACP6	protein_coding	acid phosphatase 6, lysophosphatidic, transcript variant X1	101796229							25.9089	18.3525	12.1026	13.6448	12.9672	11.387	12.8255	12.677	18.7692	15.5947	17.6886	19.365
ACSBG1	NC_051782.1	8405950	8443680	-	ACSBG1	protein_coding	acyl-CoA synthetase bubblegum family member 1, transcript variant X14	101795358							4.31441	4.69754	6.99537	7.62393	7.72559	7.99845	8.77789	8.1736	9.08142	8.38842	5.16431	6.99456
ACSBG2	NC_051800.1	5484787	5502921	-	ACSBG2	protein_coding	acyl-CoA synthetase bubblegum family member 2, transcript variant X3	101799889							13.7988	14.1668	14.2509	20.321	13.5465	16.8901	17.3762	24.2477	12.0853	17.661	12.792	16.6883
ACSF2	NC_051790.1	3839675	3878595	+	ACSF2	protein_coding	acyl-CoA synthetase family member 2	101800621							72.9639	161.628	18.6662	23.9303	11.5104	14.6556	11.8672	15.8117	11.8746	17.7038	10.6482	18.4301
ACSF3	NC_051783.1	1652891	1706380	-	ACSF3	protein_coding	acyl-CoA synthetase family member 3, transcript variant X1	101789434							10.9094	11.2791	8.68534	9.59789	10.6086	11.5911	9.80046	9.35758	7.47882	10.1336	7.71182	6.52546
ACSL1	NC_051775.1	20103109	20140775	+	ACSL1	protein_coding	acyl-CoA synthetase long chain family member 1, transcript variant X1	101798039							137.862	240.033	22.2822	21.7777	36.0867	22.9406	27.197	28.6255	27.4028	24.3076	76.9827	43.6912
ACSL3	NC_051780.1	21454929	21515768	+	ACSL3	protein_coding	acyl-CoA synthetase long chain family member 3, transcript variant X6	101796118							51.1966	34.4555	41.915	40.4418	42.3296	64.6574	45.4651	34.6056	39.8751	40.9593	54.571	66.7147
ACSL4	NC_051781.1	3653261	3692485	-	ACSL4	protein_coding	acyl-CoA synthetase long chain family member 4, transcript variant X4	101798003			GO:0016874	ligase activity			18.7567	19.5636	23.2148	24.9954	32.0434	58.3784	28.3798	27.3374	20.3211	29.3549	32.871	42.3807
ACSL5	NC_051777.1	27952436	27973331	+	ACSL5	protein_coding	acyl-CoA synthetase long chain family member 5, transcript variant X1	101801834							4.57138	11.6387	0.11158	0.332408	0.0378579	0	0.0377138	0.125359	0.192753	0.43959	0	0.0795489
ACSL6	NC_051785.1	1941839	1998868	+	ACSL6	protein_coding	acyl-CoA synthetase long chain family member 6, transcript variant X2	101790201							0.437929	0.493626	1.20278	2.17803	1.35802	4.9585	1.15812	3.07737	0.942863	2.60821	0.944801	4.72346
ACSS1	NC_051774.1	13712982	13750193	+	ACSS1	protein_coding	acyl-CoA synthetase short chain family member 1, transcript variant X1	101798249							2.94879	3.10477	53.75	35.5123	102.073	32.6072	61.7027	23.009	86.4746	34.1981	26.6094	20.8313
ACSS2	NC_051792.1	3996367	4027422	-	ACSS2	protein_coding	acyl-CoA synthetase short chain family member 2, transcript variant X1	101803542							27.703	24.7751	15.713	17.0971	7.42683	7.65485	8.63164	12.4401	7.33053	9.70797	13.0195	17.2141
ACSS3	NC_051772.1	52643162	52709273	-	ACSS3	protein_coding	acyl-CoA synthetase short chain family member 3, transcript variant X1	101798817							11.4513	6.4719	8.51735	7.48742	15.7402	18.0911	9.48601	7.60827	11.9397	9.21403	7.41586	15.3051
ACTA1	NC_051774.1	42839368	42841687	-	ACTA1	protein_coding	actin alpha 1, skeletal muscle	101802755							69.7015	40.432	95.177	56.3162	47.9966	28.1648	100.673	62.2948	54.6055	43.02	17.9546	23.3971
ACTA2	NC_051777.1	19585143	19593501	-	ACTA2	protein_coding	actin alpha 2, smooth muscle	101793497							526.248	337.072	2640.29	2610.9	3146.19	2774.48	4069.7	3709.87	3557.18	3198.19	6336.19	6243.89
ACTB	NC_051786.1	14026932	14031560	-	ACTB	protein_coding	actin beta	101800437	GO:0005856, GO:0097433, GO:0005925, GO:0005886	cytoskeleton, dense body, focal adhesion, plasma membrane					23945.5	21914.4	9473.72	11457.9	9432.06	9643.03	10934.5	10780.1	9350.43	9739.05	11938	12528.7
ACTC1	NC_051776.1	42314313	42319387	+	ACTC1	protein_coding	actin alpha cardiac muscle 1	101792025							695.01	297.843	55.2851	38.479	2.17723	5.73964	26.194	48.4328	17.3101	24.7948	19.6625	33.1679
ACTG1	NC_051790.1	1217355	1220005	-	ACTG1	protein_coding	actin gamma 1	119713181							6036.83	6128.69	4986.91	5244.7	4734.02	5885.36	5005.85	5122.4	4215.34	4430.13	4883.97	5836.19
ACTG2	NC_051794.1	5109420	5112568	-	ACTG2	protein_coding	actin gamma 2, smooth muscle	119713472							51.9296	27.0204	124.883	101.974	32.7561	37.0554	206.088	149.032	107.587	58.179	41.1654	76.6791
ACTL6A	NC_051780.1	7562536	7571949	+	ACTL6A	protein_coding	actin like 6A	101799691							64.871	62.1591	56.416	60.5791	58.8536	51.2245	54.0246	56.7027	61.0466	64.6031	41.0285	35.798
ACTN1	NC_051776.1	37900219	37985254	+	ACTN1	protein_coding	actinin alpha 1, transcript variant X3	101795217							2017.46	1734.08	756.301	656.227	498.552	623.924	895.217	795.549	636.409	571.592	687.019	837.903
ACTN2	NC_051774.1	25848972	25916741	+	ACTN2	protein_coding	actinin alpha 2, transcript variant X1	101791061			GO:0003779, GO:0005509	actin binding, calcium ion binding			0.923555	0.527879	0.737273	0.640619	0.375223	0.510286	0.218047	0.759293	0.541292	0.605128	0.652625	1.31406
ACTN4	NC_051802.1	120	8329	+	ACTN4	protein_coding	actinin alpha 4, transcript variant X1	119714260							436.613	389.779	346.82	357.623	358.184	374.034	414.015	354.669	373.274	344.923	434.229	463.66
ACTR10	NC_051776.1	5449959	5463463	+	ACTR10	protein_coding	actin related protein 10	101793773							81.358	76.5398	91.0162	95.8314	101.021	110.064	87.301	97.579	92.082	102.689	86.2279	92.2229
ACTR1A	NC_051777.1	24162751	24176916	-	ACTR1A	protein_coding	actin related protein 1A	101789813							215.929	200.478	210.239	195.943	193.174	176.791	193.952	182.468	185.202	179.93	195.02	176.056
ACTR2	NC_051774.1	11045412	11069666	-	ACTR2	protein_coding	actin related protein 2, transcript variant X1	101795715							311.62	313.201	219.217	245.468	218.334	229.352	228.63	231.343	207.666	228.239	226.921	230.009
ACTR3	NC_051778.1	9549336	9578618	-	ACTR3	protein_coding	actin related protein 3	101795656							525.081	528.475	275.386	326.545	328.558	350.701	325.76	345.386	266.637	332.447	294.383	293.53
ACTR3B	NC_051773.1	157146982	157173326	-	ACTR3B	protein_coding	actin related protein 3B, transcript variant X1	101796775							27.4123	24.6421	26.3349	27.483	30.5724	32.0737	25.9963	23.6214	30.1311	26.4132	13.0468	15.3717
ACTR5	NC_051792.1	5114858	5125687	+	ACTR5	protein_coding	actin related protein 5	101791086							6.19672	9.8687	9.21859	8.40707	8.13859	8.28154	6.62915	7.97913	6.67874	8.19941	6.74465	6.1866
ACTR6	NC_051772.1	45052661	45062103	-	ACTR6	protein_coding	actin related protein 6	113840716							129.625	135.15	144.73	155.726	162.758	148.506	157.367	167.16	162.793	179.862	108.753	114.866
ACTR8	NC_051784.1	21255522	21264910	-	ACTR8	protein_coding	actin related protein 8, transcript variant X2	101790990							26.8036	27.5246	33.5822	32.5867	36.8116	27.1766	28.2812	24.8959	31.7118	35.5405	36.9152	26.4165
ACVR1	NC_051778.1	560167	619391	+	ACVR1	protein_coding	activin A receptor type 1	101793792							44.3903	37.3666	50.4373	52.9972	48.2254	41.8657	57.4739	56.1779	49.5204	49.3914	50.6923	43.3899
ACVR1B	NW_024010180.1	185958	204173	-	ACVR1B	protein_coding	activin A receptor type 1B	101796697							29.9754	30.022	36.5424	33.1389	36.6318	38.0425	32.154	31.5265	34.7457	29.7201	31.8925	40.3701
ACVR1C	NC_051778.1	629075	664142	+	ACVR1C	protein_coding	activin A receptor type 1C, transcript variant X1	101794826							0.0401382	0.0718443	0	0.0112692	0.0231021	0.0125671	0.0115071	0.0127497	0	0	0	0.0970865
ACVR2A	NC_051778.1	2594694	2652071	-	ACVR2A	protein_coding	activin A receptor type 2A, transcript variant X1	101789784							41.2627	33.3608	152.839	141.229	310.283	234.616	206.219	167.932	178.802	156.776	234.518	221.066
ACVRL1	NW_024010180.1	206274	216442	-	ACVRL1	protein_coding	activin A receptor like type 1	101799198							5.36743	6.54563	4.06233	13.1222	1.23572	3.56788	4.07182	12.5379	1.69391	7.58823	3.07514	5.29298
ACYP1	NC_051776.1	24668594	24669508	+	ACYP1	protein_coding	acylphosphatase 1	106015225							12.1134	12.9594	14.4866	15.3239	24.2018	18.8325	14.2103	15.9218	21.054	22.3327	15.388	22.0591
ACYP2	NC_051774.1	1605029	1649903	+	ACYP2	protein_coding	acylphosphatase 2, transcript variant X4	101797903							4.28725	5.36862	3.30789	5.39974	5.62703	6.6238	4.59475	6.26185	6.29359	8.47973	5.48719	6.0088
ADA	NC_051792.1	2012741	2029474	-	ADA	protein_coding	adenosine deaminase	101796493							13.0093	10.6209	23.2653	30.4523	26.7032	58.8403	25.5231	30.9678	19.1537	30.6836	49.991	72.7913
ADA2	NC_051772.1	64888750	64906616	-	ADA2	protein_coding	adenosine deaminase 2	101793480							8.37469	9.05847	1.50868	1.08201	0.554534	1.0674	0.509928	1.27124	0.390932	1.15572	0	0.582606
ADAD1	NC_051775.1	43069007	43084357	-	ADAD1	protein_coding	adenosine deaminase domain containing 1, transcript variant X1	101797706							0.109836	0.0374474	0.082811	0.246702	0.063218	0.18341	0.167939	0.162815	0.0429164	0.265077	0	0.0221394
ADAL	NC_051782.1	5686218	5694882	-	ADAL	protein_coding	adenosine deaminase like, transcript variant X2	101795477							13.3863	12.9896	9.37169	11.2888	10.8374	10.3782	10.3463	11.4635	9.82863	12.9443	7.18634	8.7174
ADAM10	NC_051782.1	4881691	4931783	-	ADAM10	protein_coding	ADAM metallopeptidase domain 10	101794215							66.8589	59.845	56.8662	51.0511	51.9882	50.5834	49.123	44.5038	52.8783	49.6479	55.6925	45.9714
ADAM11	NC_051799.1	5477307	5489866	+	ADAM11	protein_coding	ADAM metallopeptidase domain 11, transcript variant X5	101803654							0.487476	0.702569	9.99854	7.76393	8.28969	3.2468	10.9769	5.88409	12.4413	5.0843	1.75681	4.12689
ADAM12	NC_051777.1	34471110	34655117	-	ADAM12	protein_coding	ADAM metallopeptidase domain 12	101802680							0.350578	0.413741	42.2705	31.1034	47.7754	17.9677	35.44	24.4991	32.7175	20.8766	31.9748	28.4726
ADAM15	NC_051797.1	2467857	2476525	+	ADAM15	protein_coding	ADAM metallopeptidase domain 15, transcript variant X1	119713843							39.3101	49.1712	15.5159	16.8199	18.6027	17.8771	12.5101	16.0224	14.2182	14.2522	17.4143	18.2475
ADAM17	NC_051774.1	103643019	103670828	-	ADAM17	protein_coding	ADAM metallopeptidase domain 17	101794295							50.0423	39.113	62.343	53.7039	63.3099	57.9696	59.2021	53.1643	57.8208	54.3748	63.0616	52.18
ADAM19	NC_051785.1	8406809	8439076	-	ADAM19	protein_coding	ADAM metallopeptidase domain 19	101790276							0.0824817	0.126545	0.792883	2.80207	0.640893	0.439021	0.26011	1.441	0.120855	1.90638	1.4615	0.723214
ADAM22	NC_051773.1	141728236	141869568	-	ADAM22	protein_coding	ADAM metallopeptidase domain 22, transcript variant X3	101794671							1.57274	1.38205	0.263039	0.547289	0.446231	0.305161	0.482635	0.633261	0.311586	0.308419	0.359237	0.468821
ADAM23	NC_051778.1	26831226	26904677	+	ADAM23	protein_coding	ADAM metallopeptidase domain 23, transcript variant X6	101799669							7.2894	6.26857	12.3416	16.929	12.3829	26.6607	9.83613	18.056	10.5687	16.6803	14.6059	26.6187
ADAM33	NC_051775.1	74402704	74425938	-	ADAM33	protein_coding	ADAM metallopeptidase domain 33	101795698							7.92912	8.74163	38.2434	48.8235	39.6944	70.8116	40.9596	53.5743	32.545	41.7112	54.0356	67.3954
ADAM8	NC_051777.1	150032	164142	-	ADAM8	protein_coding	ADAM metallopeptidase domain 8	119717336							226.77	217.475	27.2353	32.6424	10.7966	23.9965	23.4277	35.2395	11.2481	17.6187	17.5514	19.9534
ADAMTS1	NC_051772.1	108133906	108142443	-	ADAMTS1	protein_coding	ADAM metallopeptidase with thrombospondin type 1 motif 1	101790783							5.34969	4.18898	41.0874	40.6911	31.7609	31.6342	27.213	27.7615	36.2929	41.2317	47.1281	37.5872
ADAMTS10	NC_051800.1	5318768	5376294	+	ADAMTS10	protein_coding	ADAM metallopeptidase with thrombospondin type 1 motif 10, transcript variant X2	101799212							0.0722728	0.314167	5.68058	6.89907	0.977546	1.3577	3.35658	9.50425	1.75789	3.01884	1.97518	5.6596
ADAMTS12	NC_051804.1	11836850	12009895	-	ADAMTS12	protein_coding	ADAM metallopeptidase with thrombospondin type 1 motif 12, transcript variant X1	101802504							27.3567	16.1834	61.7079	63.9449	51.5949	74.2156	52.2075	67.9145	46.5103	55.1696	86.1037	101.701
ADAMTS13	NC_051789.1	6741400	6761827	-	ADAMTS13	protein_coding	ADAM metallopeptidase with thrombospondin type 1 motif 13, transcript variant X5	101800615							2.48894	1.45186	4.24419	3.3848	1.94737	2.89795	2.40822	2.98946	1.91462	2.92396	2.31254	4.44465
ADAMTS14	NC_051777.1	3187305	3210534	+	ADAMTS14	protein_coding	ADAM metallopeptidase with thrombospondin type 1 motif 14, transcript variant X2	101789427							22.7771	18.4148	28.0695	20.348	15.8459	22.9545	20.6023	14.1426	22.2008	18.289	21.9722	25.9766
ADAMTS15	NC_051796.1	2195902	2209054	+	ADAMTS15	protein_coding	ADAM metallopeptidase with thrombospondin type 1 motif 15	101799743							7.44131	1.51794	33.0949	34.038	14.9904	7.12044	37.8485	39.094	31.0193	18.8124	12.8564	24.6729
ADAMTS17	NC_051782.1	18792781	18965405	-	ADAMTS17	protein_coding	ADAM metallopeptidase with thrombospondin type 1 motif 17, transcript variant X2	101794584							1.01012	0.724558	3.73866	4.58184	5.7686	5.1424	4.40776	4.90042	3.62905	3.3462	7.69046	6.61592
ADAMTS18	NC_051783.1	6886784	6966245	+	ADAMTS18	protein_coding	ADAM metallopeptidase with thrombospondin type 1 motif 18, transcript variant X1	101800115							0.0178189	0.0546761	6.60978	12.8473	13.2096	13.0996	4.27065	10.1202	5.5142	12.9606	5.88657	8.33993
ADAMTS19	NC_051804.1	49674923	49838092	-	ADAMTS19	protein_coding	ADAM metallopeptidase with thrombospondin type 1 motif 19, transcript variant X2	119714444							0	0.0442336	1.02709	1.40848	0.995658	0.866591	1.01666	1.64847	0.88714	1.3488	0.285738	0.313818
ADAMTS2	NC_051785.1	5129593	5306209	-	ADAMTS2	protein_coding	ADAM metallopeptidase with thrombospondin type 1 motif 2	101799569							4.49338	3.43737	92.2582	101.163	125.472	119.236	151.685	145.577	124.441	101.501	83.3904	95.6498
ADAMTS20	NC_051772.1	31631414	31726846	-	ADAMTS20	protein_coding	ADAM metallopeptidase with thrombospondin type 1 motif 20, transcript variant X4	101801774							0.0137209	0	0.108621	0.308183	0.063178	0.189022	0.047203	0.313803	0.0643339	0.229248	0.0824141	0.149347
ADAMTS3	NC_051775.1	46974553	47132894	+	ADAMTS3	protein_coding	ADAM metallopeptidase with thrombospondin type 1 motif 3, transcript variant X2	101801056							1.53839	0.960802	4.75751	3.94462	9.30892	10.3153	4.87091	7.47266	4.7077	6.55097	4.98813	5.56514
ADAMTS4	NW_024010230.1	9851	14344	-	ADAMTS4	protein_coding	ADAM metallopeptidase with thrombospondin type 1 motif 4	119715358							2.62238	5.05662	0.194473	0.386236	0.247435	0.32304	0.295791	0.546221	0.201569	0.86193	0.309861	0.415937
ADAMTS5	NC_051772.1	108168264	108215400	-	ADAMTS5	protein_coding	ADAM metallopeptidase with thrombospondin type 1 motif 5	101790574							6.90389	7.49612	46.8856	35.8126	56.6888	57.7765	36.8714	32.7525	45.1089	45.8202	67.9221	64.1293
ADAMTS6	NC_051804.1	22470984	22627041	-	ADAMTS6	protein_coding	ADAM metallopeptidase with thrombospondin type 1 motif 6, transcript variant X2	101795894							4.85576	4.88353	10.9983	9.60012	12.5027	11.6883	9.32191	11.48	10.7179	12.5047	14.7049	16.2927
ADAMTS7	NC_051782.1	21659172	21703058	+	ADAMTS7	protein_coding	ADAM metallopeptidase with thrombospondin type 1 motif 7	101791383							24.1823	14.564	10.5238	7.31366	22.0004	5.74151	12.6034	6.40357	8.98609	3.90595	21.1721	11.8049
ADAMTS8	NC_051796.1	2169970	2187213	-	ADAMTS8	protein_coding	ADAM metallopeptidase with thrombospondin type 1 motif 8	101799556							12.5593	7.43987	5.34607	6.8956	0.883506	3.32059	5.50088	11.5471	4.23254	5.71233	9.93255	22.7628
ADAMTS9	NC_051784.1	7119998	7196045	+	ADAMTS9	protein_coding	ADAM metallopeptidase with thrombospondin type 1 motif 9, transcript variant X4	101793886							4.47714	2.2531	24.4008	20.6202	29.223	9.11155	35.7205	20.258	23.6861	11.7511	9.68392	6.36511
ADAMTSL1	NC_051804.1	35723439	36211432	+	ADAMTSL1	protein_coding	ADAMTS like 1, transcript variant X1	101802021							0.194987	0.338172	4.65957	2.82768	7.14352	7.93115	4.66644	4.12552	4.33273	4.28713	3.75797	4.85989
ADAMTSL2	NC_051789.1	6665323	6689463	-	ADAMTSL2	protein_coding	ADAMTS like 2, transcript variant X2	101802351							32.6443	14.278	116.343	87.665	46.4673	76.5928	55.3935	57.9447	84.9498	54.4369	18.586	35.1044
ADAMTSL3	NC_051782.1	12725060	12917234	+	ADAMTSL3	protein_coding	ADAMTS like 3, transcript variant X10	101789497							3.19206	2.47257	22.2943	19.2591	18.8644	47.688	24.9648	32.1747	24.8926	32.7437	37.1749	44.6299
ADAMTSL5	NC_051800.1	908102	913093	-	ADAMTSL5	protein_coding	ADAMTS like 5	113845633							1.88483	1.86941	0.322969	0.384863	0.197244	0.143063	0.392986	0.290283	0.535608	0.508958	0.41168	0.276306
ADAP1	NC_051786.1	11771651	11828650	-	ADAP1	protein_coding	ArfGAP with dual PH domains 1	101792122							21.1556	19.8295	7.03687	11.4748	4.67454	7.91569	4.99473	8.23874	5.75815	9.00997	4.2488	6.97071
ADAP2	NC_051790.1	6313481	6320839	+	ADAP2	protein_coding	ArfGAP with dual PH domains 2, transcript variant X1	101799284							13.7033	25.0321	1.65839	2.83937	2.09548	1.32988	1.44965	1.02797	2.608	1.57706	1.76159	0.672698
ADAR	NC_051797.1	2361468	2374210	-	ADAR	protein_coding	adenosine deaminase RNA specific, transcript variant X1	101796198							46.1495	42.0003	39.8376	42.6643	41.9749	41.3192	36.0841	35.1764	39.9434	39.5324	36.0474	33.9908
ADARB1	NC_051778.1	28180424	28257348	+	ADARB1	protein_coding	adenosine deaminase RNA specific B1, transcript variant X5	101797897							14.6406	12.7652	3.46961	2.95323	2.06611	5.10994	4.16435	3.59313	2.1773	2.66176	2.74533	7.84987
ADARB2	NC_051773.1	152918109	153229912	+	ADARB2	protein_coding	adenosine deaminase RNA specific B2 (inactive), transcript variant X1	101792240							0.0185503	0	0.482515	0.499986	0.0640613	0.0464642	0.276542	0.471393	0.413145	0.185963	0	0
ADAT1	NC_051783.1	160409	179817	-	ADAT1	protein_coding	adenosine deaminase tRNA specific 1, transcript variant X1	101805235							14.1963	12.1549	37.2314	31.1647	35.2716	29.4041	24.5298	23.2611	34.3357	31.4109	14.546	21.4807
ADAT2	NC_051774.1	56205648	56215709	+	ADAT2	protein_coding	adenosine deaminase tRNA specific 2	101793043							50.6066	57.1004	67.0715	56.6706	72.7767	62.6526	62.5226	60.4308	65.2697	69.1288	40.7612	47.1743
ADCK1	NC_051776.1	23332860	23418307	-	ADCK1	protein_coding	aarF domain containing kinase 1, transcript variant X6	101797520							2.53131	2.98068	2.14102	3.10555	1.83647	2.93042	1.24404	1.83785	1.7454	3.3408	2.12093	2.9842
ADCK2	NC_051772.1	60074189	60084150	+	ADCK2	protein_coding	aarF domain containing kinase 2	101802109							14.8723	11.9122	18.7146	19.7605	25.029	19.8852	18.3519	17.9384	22.1476	20.9989	18.7216	19.152
ADCY1	NC_051773.1	109371510	109533783	+	ADCY1	protein_coding	adenylate cyclase 1, transcript variant X3	101804073							0.19467	0.0995554	4.0362	3.76213	3.95892	2.13326	2.97649	1.886	3.75563	2.64721	1.39339	3.20779
ADCY2	NC_051773.1	77896848	78105024	+	ADCY2	protein_coding	adenylate cyclase 2	101803512							0.384308	0.257011	0.250744	0.630792	0.306269	0.314697	0.457653	0.657319	0.242567	0.460996	0.372885	1.14408
ADCY3	NC_051774.1	118263078	118275906	-	ADCY3	protein_coding	adenylate cyclase 3, transcript variant X3	101791112							3.69098	3.20174	0.105676	0.341055	0.188238	0.321822	0.21431	0.0890448	0.219065	0.104083	0.168378	0.11301
ADCY5	NC_051778.1	14933353	15146630	-	ADCY5	protein_coding	adenylate cyclase 5, transcript variant X1	101794067							18.4089	15.1913	7.14047	7.09073	7.43037	6.43578	8.9831	6.01172	7.86016	6.50925	4.44172	4.66117
ADCY6	NW_024010180.1	106692	117001	+	ADCY6	protein_coding	adenylate cyclase 6	119715289							54.1242	49.0888	46.493	51.091	41.1646	42.7314	46.1877	42.8057	48.82	39.1432	42.9262	42.5656
ADCY7	NC_051783.1	17718948	17781663	-	ADCY7	protein_coding	adenylate cyclase 7, transcript variant X5	101794076							5.32677	7.93144	5.5558	4.52274	6.97021	5.70538	4.1924	3.41127	3.69953	4.85164	9.46988	8.99838
ADCY8	NC_051773.1	11088035	11210246	+	ADCY8	protein_coding	adenylate cyclase 8, transcript variant X2	101794043							0.0432729	0.0663901	5.48108	10.74	1.81816	2.27616	4.26758	11.4912	3.85503	7.44693	0.545827	2.01487
ADCY9	NC_051786.1	6188612	6277355	+	ADCY9	protein_coding	adenylate cyclase 9, transcript variant X1	101800617							34.7937	27.8419	24.655	28.8077	22.4102	31.653	24.4098	26.3375	23.4335	26.0408	34.7918	42.6397
ADCYAP1	NC_051773.1	56135418	56141502	-	ADCYAP1	protein_coding	adenylate cyclase activating polypeptide 1, transcript variant X1	101800734							0.137252	0	0.271638	0.15414	0.197494	0.300812	0.354135	0.479572	0.28155	0.458642	0.16488	0
ADD1	NC_051775.1	67001445	67061745	-	ADD1	protein_coding	adducin 1, transcript variant X4	101797110							119.98	96.571	215.069	237.983	203.003	172.463	207.536	218.267	224.218	224.47	249.92	204.798
ADD2	NC_051794.1	18092	27667	-	ADD2	protein_coding	adducin 2	119713524							1.16719	0.499231	0.0959998	0.190662	0.0244288	0.159466	0.146014	0.350529	0.0746272	0.094552	0.892268	0.84696
ADD3	NC_051777.1	26887309	26985336	+	ADD3	protein_coding	adducin 3, transcript variant X4	101789459							5.41764	6.42331	45.8645	53.3427	44.0367	45.3348	38.1888	40.8518	45.7755	46.3304	43.0603	42.6021
ADGB	NC_051774.1	50170477	50282348	+	ADGB	protein_coding	androglobin, transcript variant X1	101804458							0.0205423	0.021011	0.116159	0.276839	0.260116	0.231542	0.188455	0.339309	0.361193	0.457628	0.641612	0.173908
ADGRA1	NC_051777.1	22465936	22743525	-	ADGRA1	protein_coding	adhesion G protein-coupled receptor A1, transcript variant X5	101801764							0.15369	0.157196	0.521435	0.674713	0.080417	0.297469	0.336465	1.06514	0.393064	0.887078	0.419608	0.304157
ADGRA2	NC_051794.1	864924	883137	-	ADGRA2	protein_coding	adhesion G protein-coupled receptor A2	101795335							3.13478	2.30453	12.7184	14.6101	10.758	10.7473	12.4919	15.6084	12.0112	11.4791	22.1005	20.2356
ADGRA3	NC_051775.1	58399188	58452361	+	ADGRA3	protein_coding	adhesion G protein-coupled receptor A3	101799973							34.5937	31.3561	35.2237	46.3848	27.0038	36.1768	30.347	36.732	30.6927	40.1156	35.9603	38.2597
ADGRB1	NC_051773.1	1853424	2110011	-	ADGRB1	protein_coding	adhesion G protein-coupled receptor B1	101790518							0	0	1.12604	0.0745466	0.35149	0.0332529	0.715528	0.033736	0.575787	0.0147875	0.909046	0
ADGRB2	NC_051795.1	1221694	1242863	+	ADGRB2	protein_coding	adhesion G protein-coupled receptor B2	113841437							2.93734	2.90286	3.54636	3.05359	2.87864	2.01334	3.7553	2.67302	3.83862	2.21068	3.5763	4.51255
ADGRB3	NC_051774.1	89013347	89486041	-	ADGRB3	protein_coding	adhesion G protein-coupled receptor B3, transcript variant X5	101797211							0.0176651	0	0.199778	1.72596	1.15908	5.92909	0.344375	2.76072	0.165655	2.71536	0.127326	2.2646
ADGRD1	NC_051787.1	13586783	13743820	-	ADGRD1	protein_coding	adhesion G protein-coupled receptor D1, transcript variant X1	101794938	GO:0016021	integral component of membrane	GO:0004930	G protein-coupled receptor activity	GO:0007166	cell surface receptor signaling pathway	0.457651	0.96544	42.8935	39.4788	86.0028	93.3529	49.7586	42.3756	52.7403	53.1428	43.4322	43.7599
ADGRD2	NC_051789.1	10810998	10835755	+	ADGRD2	protein_coding	adhesion G protein-coupled receptor D2	101790361							0	0.0800995	0.354264	0.879489	0.180297	0.0980781	0.23948	0.56385	0.275393	0.116307	0.31359	0.252565
ADGRF5	NC_051774.1	114534173	114572540	-	ADGRF5	protein_coding	adhesion G protein-coupled receptor F5, transcript variant X1	101797977							0.0192482	0	0	0	0	0	0	0	0	0	0	0
ADGRG1	NC_051783.1	11246139	11259785	+	ADGRG1	protein_coding	adhesion G protein-coupled receptor G1, transcript variant X2	101801456							113.821	91.3606	23.6398	15.9931	21.9927	14.6124	33.0656	18.0494	32.4771	13.5852	4.65799	7.37519
ADGRG2	NC_051772.1	126561448	126622233	+	ADGRG2	protein_coding	adhesion G protein-coupled receptor G2, transcript variant X4	101802660							3.98301	3.66375	2.10108	1.48603	1.56935	0.518913	2.63627	1.78315	3.32146	1.60787	6.92025	8.04999
ADGRG3	NC_051783.1	11259940	11266892	+	ADGRG3	protein_coding	adhesion G protein-coupled receptor G3, transcript variant X1	101800502							1.511	1.64626	0	0.0368895	0	0	0.0753362	0.125207	0.154016	0	0	0
ADGRG4	NC_051781.1	14953876	14984880	+	ADGRG4	protein_coding	adhesion G protein-coupled receptor G4, transcript variant X1	101795219							0.350825	1.13629	0.099189	0.0656653	0	0	0	0.037146	0	0.0651288	0	0.247502
ADGRG5	NC_051783.1	11234292	11241017	+	ADGRG5	protein_coding	adhesion G protein-coupled receptor G5	101801916							0.938008	2.37327	1.8983	0.554434	1.36392	0.803776	1.41534	0.627272	1.1574	0.439923	0.889599	0.716483
ADGRG6	NC_051774.1	56607181	56718934	-	ADGRG6	protein_coding	adhesion G protein-coupled receptor G6, transcript variant X1	101802223							22.9906	20.1765	8.02487	8.08487	7.23262	6.89936	3.89104	6.24554	3.58417	6.84042	3.61117	5.80439
ADGRG7	NC_051772.1	89287047	89315694	+	ADGRG7	protein_coding	adhesion G protein-coupled receptor G7	101794823							0.875388	1.6463	1.5329	0.919673	0.97518	0.778037	0.518115	0.968736	0.264806	0.880705	2.1032	3.62006
ADGRL2	NC_051779.1	18379474	18777377	-	ADGRL2	protein_coding	adhesion G protein-coupled receptor L2, transcript variant X2	101789995							8.1917	7.74011	18.2064	18.5592	22.1876	17.6655	16.9164	14.5548	17.6512	15.6629	14.2874	13.0328
ADGRL3	NC_051775.1	12680603	13196290	+	ADGRL3	protein_coding	adhesion G protein-coupled receptor L3, transcript variant X1	101803645							0.1812	0.108111	1.332	1.67884	0.312877	0.189111	0.779215	1.01685	0.849605	0.756874	0.598606	0.748743
ADGRL4	NC_051779.1	19554220	19632397	+	ADGRL4	protein_coding	adhesion G protein-coupled receptor L4, transcript variant X2	101803808							0.136949	0.093382	0	0	0	0	0	0.0290008	0	0	0	0
ADGRV1	NC_051804.1	81113902	81398989	+	ADGRV1	protein_coding	adhesion G protein-coupled receptor V1, transcript variant X1	101795773							0.147015	0.208204	0.102316	0.215906	0.117162	0.587768	0.116716	0.294562	0.245239	0.283423	0.122268	0.430825
ADH1C	NC_051775.1	7550665	7560991	+	ADH1C	protein_coding	alcohol dehydrogenase 1C (class I), gamma polypeptide	101804666							3.6113	4.13947	3.02786	19.7188	8.45749	6.16028	4.85525	14.3982	2.77343	18.7948	24.6831	20.5574
ADHFE1	NC_051773.1	38345207	38365891	-	ADHFE1	protein_coding	alcohol dehydrogenase iron containing 1	101803233							18.4111	14.2778	9.74549	8.53486	10.3223	12.6639	7.25641	10.3429	8.90837	11.9007	18.7939	21.3051
ADI1	NC_051774.1	100901378	100907513	-	ADI1	protein_coding	acireductone dioxygenase 1	101798237							16.3231	17.7517	17.6068	19.4913	29.9452	20.99	21.7244	22.2537	23.5099	21.5439	14.2654	13.2089
ADIG	NC_051792.1	5108312	5112955	-	ADIG	protein_coding	adipogenin, transcript variant X1	106014600							0.859771	0.744095	0.523565	1.03983	0.685183	0.331313	0.682573	1.42854	0.387622	0.810337	0.158898	0.559898
ADIPOQ	NC_051780.1	18284845	18288437	-	ADIPOQ	protein_coding	adiponectin, C1Q and collagen domain containing	101803075	GO:0005576	extracellular region	GO:0005179	hormone activity			0	0	0.361573	0.0897636	0	0	0	0	0	0	0	0.0966662
ADIPOR1	NC_051798.1	940714	947612	-	ADIPOR1	protein_coding	adiponectin receptor 1	101801086	GO:0016021	integral component of membrane					128.882	133.104	87.5242	79.349	86.6234	73.9033	87.8505	73.9154	90.2283	72.1277	83.0586	65.8091
ADIPOR2	NC_051772.1	64161009	64205434	+	ADIPOR2	protein_coding	adiponectin receptor 2	101790569	GO:0016021	integral component of membrane					53.6694	61.1674	68.0951	75.7433	85.4925	94.3249	62.5124	71.9257	65.2476	73.6156	146.538	145.579
ADIRF	NC_051777.1	9246505	9250820	+	ADIRF	protein_coding	adipogenesis regulatory factor	113843953							8.00418	11.0313	3.52879	4.26599	3.35759	6.03159	4.90053	7.75675	2.06732	4.98669	9.12647	15.9971
ADK	NC_051777.1	15198862	15478148	-	ADK	protein_coding	adenosine kinase, transcript variant X1	101805450							165.411	155.294	56.6711	64.5862	64.6381	59.3559	64.1234	64.9786	60.1115	67.2927	46.7515	47.1237
ADM	NC_051776.1	65082764	65085436	+	ADM	protein_coding	adrenomedullin	101802928							27.4794	19.651	139.717	163.845	85.8216	90.0155	80.5793	98.6175	194.882	179.984	832.17	840.193
ADM2	NC_051772.1	758409	763063	-	ADM2	protein_coding	adrenomedullin 2	119714840							25.4503	37.2064	122.061	89.4863	127.156	72.5916	101.613	63.4882	109.022	86.6773	13.4458	14.02
ADNP2	NC_051773.1	117037690	117052916	+	ADNP2	protein_coding	ADNP homeobox 2, transcript variant X3	101803772							37.8316	33.1585	39.4222	40.5602	46.4012	39.3121	45.088	43.0798	38.8055	36.1741	22.7578	23.7182
ADO	NC_051777.1	5909525	5912740	-	ADO	protein_coding	2-aminoethanethiol dioxygenase	113844390							30.5896	29.6317	34.2131	34.9595	30.3209	25.8076	30.3988	25.8825	29.7292	31.2553	44.283	32.1006
ADORA1	NC_051798.1	3601283	3622473	-	ADORA1	protein_coding	adenosine A1 receptor, transcript variant X2	101799728							0.0635776	1.30056	0	0.142801	0	0	0	0	0.0745251	0	0.381878	0.384455
ADORA2A	NC_051787.1	8934053	8974418	+	ADORA2A	protein_coding	adenosine A2a receptor, transcript variant X14	101801586							1.85012	1.75586	1.99175	2.07777	0.614346	0.523568	1.96862	1.48051	1.41799	1.26818	1.66691	2.0224
ADORA2B	NC_051791.1	4371304	4389479	-	ADORA2B	protein_coding	Receptor for adenosine. The activity of this receptor is mediated by G proteins which activate adenylyl cyclase.	101800579	GO:0016021, GO:0005886	integral component of membrane, plasma membrane	GO:0001609	G protein-coupled adenosine receptor activity			1.79843	4.66281	2.04965	2.34851	2.35909	3.40468	3.43724	3.2593	1.50345	2.87282	1.49054	2.19189
ADPGK	NC_051782.1	10624482	10633022	+	ADPGK	protein_coding	ADP dependent glucokinase, transcript variant X1	101797470							61.0709	53.3014	81.9574	73.5615	73.1096	66.5921	78.1701	74.5358	77.7593	77.0018	57.6268	59.5302
ADPRH	NC_051772.1	96958217	96967061	-	ADPRH	protein_coding	ADP-ribosylarginine hydrolase, transcript variant X1	101795135							17.2756	19.9563	16.3194	24.9553	17.8588	33.3444	16.9362	26.5983	11.7531	23.2421	36.4603	53.1751
ADPRHL1	NC_051772.1	144338954	144375822	+	ADPRHL1	protein_coding	ADP-ribosylhydrolase like 1, transcript variant X1	113839624							0	0	0	0	0	0	0	0	0	0	0	0
ADPRM	NC_051790.1	12230647	12233623	-	ADPRM	protein_coding	ADP-ribose/CDP-alcohol diphosphatase, manganese dependent, transcript variant X2	101805114							13.8035	16.0732	19.1531	19.1389	19.0064	16.024	16.3161	16.5941	21.47	17.031	11.9901	10.7227
ADPRS	NC_051795.1	2304378	2309794	+	ADPRS	protein_coding	ADP-ribosylserine hydrolase	101789785							15.514	12.3494	11.2518	16.8927	15.5293	16.1772	14.0005	14.2268	12.7298	16.8674	11.7494	11.0129
ADRA1A	NC_051794.1	3224131	3244709	-	ADRA1A	protein_coding	adrenoceptor alpha 1A	119713527							0	0	0.649313	0.112137	0	0.125052	0.114504	0.697781	0.0292612	0.278053	0.0299877	0
ADRA1B	NC_051785.1	19985738	20003847	-	ADRA1B	protein_coding	adrenoceptor alpha 1B	101800019							0	0	0.640064	0	0	0.101258	0	0.462283	0.236936	0.135088	0	0.244458
ADRA1D	NC_051775.1	73199628	73243458	+	ADRA1D	protein_coding	adrenoceptor alpha 1D	101789627							0.130942	0.0669645	5.72595	3.40674	6.3307	6.3136	3.75392	2.4124	3.55582	3.62198	6.68524	4.98839
ADRA2A	NC_051777.1	27435928	27439607	+	ADRA2A	protein_coding	adrenoceptor alpha 2A	101803955							0.618949	0.633069	41.199	60.5405	21.9854	9.63417	24.031	37.6361	36.4491	49.7701	28.821	43.4164
ADRA2B	NW_024009718.1	42031	44076	+	ADRA2B	protein_coding	adrenoceptor alpha 2B	101799674							3.44581	3.36175	0.359718	0.416747	0.183073	0.663921	0.243167	0.875636	0.807829	0.118098	0.127367	0.128227
ADRA2C	NC_051775.1	66216617	66221700	-	ADRA2C	protein_coding	adrenoceptor alpha 2C	101790023							0.256011	0.305494	5.40454	9.70352	9.13577	12.5311	6.11625	11.9813	4.85152	13.5215	10.354	17.6742
ADRB1	NC_051777.1	28959915	28962107	+	ADRB1	protein_coding	adrenoceptor beta 1	101790405							1.6816	0.910571	2.74078	1.88851	0.398536	7.18524	0.567168	1.75957	0.927605	1.54254	1.12888	6.46011
ADRB3	NC_051794.1	833583	837041	+	ADRB3	protein_coding	adrenoceptor beta 3	101801679							2.1752	3.53949	0	0	0	0	0	0	0	0	0.0593877	0
ADRM1	NC_051792.1	6924800	6931611	-	ADRM1	protein_coding	adhesion regulating molecule 1, transcript variant X2	101802149							167.86	170.331	131.926	144.265	143.711	134.822	157.463	154.499	147.119	141.525	115.051	97.9805
ADSL	NC_051772.1	53122082	53142393	-	ADSL	protein_coding	Catalyzes two non-sequential steps in de novo AMP synthesis: converts (S)-2-(5-amino-1-(5-phospho-D-ribosyl)imidazole-4-carboxamido)succinate (SAICAR) to fumarate plus 5-amino-1-(5-phospho-D-ribosyl)imidazole-4-carboxamide, and thereby also contributes to de novo IMP synthesis, and converts succinyladenosine monophosphate (SAMP) to AMP and fumarate.	101801878			GO:0070626, GO:0004018	(S)-2-(5-amino-1-(5-phospho-D-ribosyl)imidazole-4-carboxamido)succinate AMP-lyase (fumarate-forming) activity, N6-(1,2-dicarboxyethyl)AMP AMP-lyase (fumarate-forming) activity	GO:0044208, GO:0006189	'de novo' AMP biosynthetic process, 'de novo' IMP biosynthetic process	165.132	162.227	181.862	157.911	177.06	166.746	172.69	152.092	185.643	140.599	184.492	154.94
ADSS1	NC_051776.1	9697612	9726307	-	ADSS1	protein_coding	adenylosuccinate synthase 1	101801928							9.53101	11.9019	5.47903	7.11888	4.53451	6.88972	4.12783	7.93906	4.88285	6.73289	12.347	15.6886
ADSS2	NC_051774.1	28979580	29014227	-	ADSS2	protein_coding	adenylosuccinate synthase 2, transcript variant X1	101805455							109.928	84.8552	89.237	104.769	104.19	104.983	94.1894	107.272	97.7322	113.953	84.2777	87.3901
AEBP1	NW_024010059.1	13079	21122	-	AEBP1	protein_coding	AE binding protein 1	119715225							94.2552	64.7889	328.87	235.486	216.65	265.808	233.827	213.463	196.255	187.236	334.458	310.407
AEBP2	NC_051772.1	67860245	67915578	+	AEBP2	protein_coding	AE binding protein 2, transcript variant X1	101801010							16.4979	14.4802	16.4572	16.0575	16.6214	16.3175	16.3641	16.7696	17.2561	16.9001	24.3586	23.227
AEN	NC_051782.1	14549981	14553607	-	AEN	protein_coding	apoptosis enhancing nuclease	119718061							49.4465	57.4267	43.3382	45.3202	45.5355	47.1938	53.1359	56.138	41.0868	45.5717	29.0772	35.0607
AFAP1	NC_051775.1	65133159	65253603	-	AFAP1	protein_coding	actin filament associated protein 1, transcript variant X6	101802359							23.5051	16.4379	93.5391	100.54	155.947	158.626	95.1117	98.1638	106.724	120.696	85.4115	86.4161
AFAP1L1	NC_051785.1	20634509	20654796	-	AFAP1L1	protein_coding	actin filament associated protein 1 like 1, transcript variant X3	101790896							16.0186	12.726	45.0345	57.0063	67.15	54.6514	47.9737	45.0971	66.0536	50.7157	32.3124	40.9266
AFAP1L2	NC_051777.1	29060387	29123314	-	AFAP1L2	protein_coding	actin filament associated protein 1 like 2, transcript variant X1	101790019							3.01287	1.24576	5.12307	4.00751	2.41053	3.34511	5.31727	3.47516	4.65879	3.78436	7.41839	4.65163
AFDN	NC_051774.1	45032280	45161173	-	AFDN	protein_coding	afadin, adherens junction formation factor, transcript variant X5	101799402							87.7539	64.5087	105.542	88.4643	83.4678	86.2415	81.1708	64.4705	72.9031	85.1202	129.213	113.04
AFF1	NC_051775.1	45088358	45163498	+	AFF1	protein_coding	AF4/FMR2 family member 1, transcript variant X1	101793143							18.2573	17.6726	36.7804	40.0367	35.0228	51.6857	37.4554	33.3423	26.4384	32.2746	38.9469	47.4516
AFF2	NC_051781.1	8452808	8818151	+	AFF2	protein_coding	AF4/FMR2 family member 2, transcript variant X6	101789773							1.94258	1.80698	32.3482	31.8738	32.4772	20.0855	26.0302	19.1626	27.818	19.7551	31.1547	19.3684
AFF4	NC_051785.1	1479411	1525140	+	AFF4	protein_coding	AF4/FMR2 family member 4, transcript variant X1	101797005							36.3126	31.4625	30.3339	32.9203	26.2602	31.1701	30.3502	33.1604	27.7002	31.4885	39.2329	43.0415
AFG1L	NC_051774.1	71942745	72009321	-	AFG1L	protein_coding	AFG1 like ATPase, transcript variant X2	101789717							3.96467	3.42824	3.24908	2.96833	3.79219	3.28621	2.78938	3.11494	3.30029	3.24275	4.67071	4.21579
AFG3L2	NC_051773.1	51323187	51347043	+	AFG3L2	protein_coding	AFG3 like matrix AAA peptidase subunit 2, transcript variant X1	101805251							139.786	149.464	100.138	107.524	93.566	114.557	105.685	110.75	93.0433	113.968	102.816	105.736
AFMID	NC_051790.1	402421	406007	+	AFMID	protein_coding	arylformamidase, transcript variant X2	101791387							13.6882	12.9345	33.6323	30.7449	30.2341	36.1133	28.2066	32.6652	33.6379	32.3512	23.622	27.647
AFTPH	NC_051774.1	11300245	11347164	-	AFTPH	protein_coding	aftiphilin, transcript variant X3	101791649							18.8705	16.7389	14.9198	13.0655	16.9806	17.3588	12.3199	13.5089	13.7678	14.6018	23.5718	27.0969
AGA	NC_051775.1	23098425	23110985	+	AGA	protein_coding	aspartylglucosaminidase, transcript variant X1	101796827							8.37261	10.1763	30.3124	19.5383	37.0499	27.2357	21.6964	17.8913	28.8056	24.5867	27.4309	32.6132
AGAP1	NC_051778.1	29707932	30064325	+	AGAP1	protein_coding	ArfGAP with GTPase domain, ankyrin repeat and PH domain 1, transcript variant X8	101799120							10.3417	9.51911	11.2344	10.5537	12.7829	10.6812	10.5686	9.867	12.5741	11.2248	8.8752	10.0223
AGAP3	NC_051773.1	164288517	164406740	+	AGAP3	protein_coding	ArfGAP with GTPase domain, ankyrin repeat and PH domain 3, transcript variant X3	101790473							39.1112	37.802	34.4462	29.8846	26.7029	28.0444	32.5348	26.9049	31.4983	24.1434	30.7395	26.7926
AGBL1	NC_051782.1	15054045	15339149	-	AGBL1	protein_coding	ATP/GTP binding protein like 1, transcript variant X2	101793469							0	0	0.0268558	0.133343	0	0.0148701	0	0.181033	0.0417537	0.0396761	0	0.0861583
AGBL2	NC_051776.1	31176085	31178954	+	AGBL2	protein_coding	ATP/GTP binding protein like 2	113843743							0.935504	1.68855	2.30267	3.09003	3.54739	2.41214	1.64073	4.40494	2.4512	3.43256	5.22244	3.66042
AGBL3	NC_051772.1	44306082	44330392	+	AGBL3	protein_coding	ATP/GTP binding protein like 3, transcript variant X5	101792133							1.9191	2.20824	4.92205	3.50225	3.98433	2.57513	3.26178	3.09151	3.77603	4.27525	2.92293	2.40386
AGFG1	NC_051780.1	23026500	23063071	+	AGFG1	protein_coding	ArfGAP with FG repeats 1, transcript variant X7	101802441							61.156	55.1317	58.4076	55.6619	58.1727	59.421	55.4436	52.3464	58.7081	57.4881	52.8275	44.7888
AGGF1	NC_051804.1	25488749	25513293	-	AGGF1	protein_coding	angiogenic factor with G-patch and FHA domains 1, transcript variant X2	101791027							27.1324	26.1608	24.66	23.4849	27.9573	26.2311	25.5362	26.5281	28.5851	27.9368	27.8242	25.0107
AGK	NC_051772.1	60434373	60466201	+	AGK	protein_coding	acylglycerol kinase, transcript variant X2	101801717							20.971	19.1741	13.4077	13.9541	18.7065	16.7844	14.8086	16.5801	16.7591	14.8071	11.9281	14.371
AGL	NC_051779.1	3013507	3047458	+	AGL	protein_coding	amylo-alpha-1, 6-glucosidase, 4-alpha-glucanotransferase, transcript variant X1	101794374							11.3541	9.24482	12.462	12.6728	13.1985	12.7523	9.75718	11.3071	11.4289	13.3305	13.4888	15.0812
AGMAT	NC_051793.1	6051403	6054680	-	AGMAT	protein_coding	agmatinase	101794990							13.1893	17.5121	0.185293	0.552005	0	0.102597	0.0939426	0.104087	0.0960271	0	0.590468	0
AGMO	NC_051773.1	133945756	134196694	+	AGMO	protein_coding	alkylglycerol monooxygenase, transcript variant X5	101801837							11.5705	12.7256	0.0307891	0.0611492	0	0.0681918	0	0.0691826	0	0.0303248	0	0
AGO2	NC_051773.1	4032904	4087177	+	AGO2	protein_coding	argonaute RISC catalytic component 2, transcript variant X1	101796044							7.52455	6.30266	8.09821	8.15481	8.5548	6.09822	8.71752	7.97697	8.62058	7.92434	7.18859	8.19207
AGO3	NC_051795.1	2258539	2296257	+	AGO3	protein_coding	argonaute RISC catalytic component 3	101790103							24.6595	21.2007	19.2861	19.2872	19.1217	19.6155	19.3162	16.8153	16.3519	16.7115	16.5455	15.9181
AGO4	NC_051795.1	2211685	2227630	+	AGO4	protein_coding	argonaute RISC component 4	101790434							16.2226	16.2288	13.7919	14.2771	11.2083	12.5589	11.2769	11.3233	10.9205	12.0886	16.1074	14.7686
AGPAT2	NC_051789.1	8870738	8879899	+	AGPAT2	protein_coding	1-acylglycerol-3-phosphate O-acyltransferase 2	101803978							15.2667	27.4855	5.99004	6.47316	6.18674	10.2427	10.138	10.7874	5.3869	7.02759	13.8952	14.6013
AGPAT3	NC_051772.1	124450853	124538589	-	AGPAT3	protein_coding	1-acylglycerol-3-phosphate O-acyltransferase 3, transcript variant X5	101802283	GO:0016021	integral component of membrane	GO:0016746	acyltransferase activity			5.35302	6.11538	31.6607	33.4763	29.046	32.1686	26.4601	29.2078	29.8051	34.9098	13.639	19.3958
AGPAT4	NC_051774.1	48363781	48438972	+	AGPAT4	protein_coding	1-acylglycerol-3-phosphate O-acyltransferase 4, transcript variant X1	101794366							10.1768	11.176	34.5276	31.2192	21.6108	17.0385	22.9719	22.9346	25.8361	23.1187	19.6893	19.7574
AGPAT5	NC_051774.1	95095615	95156374	-	AGPAT5	protein_coding	1-acylglycerol-3-phosphate O-acyltransferase 5	101798227			GO:0016746	acyltransferase activity			31.9477	26.7791	63.4777	75.7219	107.145	96.1957	65.9852	83.3897	74.4839	93.6168	65.9081	58.7393
AGPS	NC_051778.1	23313339	23368969	+	AGPS	protein_coding	alkylglycerone phosphate synthase	101803750							36.7237	32.0722	45.7548	39.0506	45.3843	36.2392	39.2938	35.3589	45.2468	43.2045	28.6066	29.4125
AGR2	NC_051773.1	133345079	133350207	+	AGR2	protein_coding	anterior gradient 2, protein disulphide isomerase family member, transcript variant X1	101799479							1.04515	0.118777	1.44465	1.565	0	0	0	0.14755	0	0	0	0
AGR3	NC_051773.1	133273792	133317301	+	AGR3	protein_coding	anterior gradient 3, protein disulphide isomerase family member, transcript variant X4	101799661							2.18383	4.71097	0.0598725	0.0743192	0	0	0	0.0336331	0	0	0	0
AGRN	NC_051793.1	2983750	3057634	+	AGRN	protein_coding	agrin, transcript variant X1	101799524							69.47	43.174	26.0013	19.2364	19.8494	8.80078	26.0475	9.01356	33.1504	13.0173	15.553	11.5472
AGT	NC_051774.1	43282369	43294242	-	AGT	protein_coding	angiotensinogen, transcript variant X1	101801266							2.79642	0.835569	0.106602	0.211719	0	0	0	0	0	0	0	0
AGTPBP1	NC_051804.1	43425114	43492028	-	AGTPBP1	protein_coding	ATP/GTP binding protein 1, transcript variant X1	101804998							6.3211	6.69366	10.1155	7.50632	7.62979	9.5417	7.34471	6.32944	8.60357	8.43972	10.3929	11.7456
AGTR1	NC_051780.1	26315825	26345714	+	AGTR1	protein_coding	angiotensin II receptor type 1, transcript variant X2	101804939							0.150192	0.204824	0.467102	0.154616	0.100853	0.407546	0.21529	0.429369	0	0.48794	0.19546	0.393558
AGTR2	NC_051781.1	13360218	13366500	+	AGTR2	protein_coding	angiotensin II receptor type 2	101801294							0.0467414	0.0717116	1.92942	3.46451	0	0.234153	1.04521	4.7511	0.356134	2.44699	0.336901	1.01753
AGXT	NC_051780.1	14821329	14824424	-	AGXT	protein_coding	alanine--glyoxylate and serine--pyruvate aminotransferase	101789792							0.543482	1.03235	0.614636	0.959127	0.268122	0.194471	0.178067	0.493242	0.364037	0.518886	0	0.187797
AGXT2	NC_051804.1	12281101	12293634	-	AGXT2	protein_coding	alanine--glyoxylate aminotransferase 2	101799853							11.1194	11.1736	3.79463	4.68834	4.26664	4.69081	4.2504	5.94871	3.47577	4.86732	2.85903	2.21772
AHCTF1	NC_051774.1	29983350	30030068	-	AHCTF1	protein_coding	AT-hook containing transcription factor 1, transcript variant X2	101798710							42.0727	37.5766	29.0691	32.5519	28.1587	30.3082	31.3199	31.712	29.854	33.4947	24.7683	20.5714
AHCY	NC_051792.1	2294864	2321397	+	AHCY	protein_coding	adenosylhomocysteinase	101795582							477.782	441.171	580.54	549.878	658.299	974.411	462.373	525.668	473.525	590.286	640.449	640.167
AHCYL1	NC_051798.1	676607	700828	-	AHCYL1	protein_coding	adenosylhomocysteinase like 1, transcript variant X1	101802987							59.2362	51.1289	55.6403	64.4034	65.3974	64.6882	59.652	62.7263	58.9596	67.7713	59.1703	55.7507
AHCYL2	NC_051772.1	1109574	1132417	+	AHCYL2	protein_coding	adenosylhomocysteinase like 2	101801616							46.816	38.4693	41.9176	41.4415	36.7869	40.878	32.9822	33.6287	34.7386	34.9876	40.9494	40.4
AHDC1	NC_051795.1	4092324	4143138	-	AHDC1	protein_coding	AT-hook DNA binding motif containing 1, transcript variant X8	119713587							14.5828	11.2746	36.4865	29.9026	27.8914	29.1114	33.6633	27.7402	37.4424	26.1426	20.3548	20.1478
AHI1	NC_051774.1	59466998	59559033	+	AHI1	protein_coding	Abelson helper integration site 1, transcript variant X1	101799477							5.16394	4.09864	5.7933	5.79933	6.15836	6.85529	4.59526	5.27521	4.47931	6.58022	9.32994	9.9425
AHNAK2	NC_051776.1	9371635	9444471	+	AHNAK2	protein_coding	AHNAK nucleoprotein 2, transcript variant X1	101800785							1.27961	1.3041	110.124	123.846	151.269	129.209	111.4	92.9954	142.334	138.138	215.146	229.129
AHR	NC_051773.1	133045786	133107619	-	AHR	protein_coding	aryl hydrocarbon receptor, transcript variant X1	101800109							17.9585	19.7713	50.633	46.2987	51.7839	76.7771	37.6531	41.2892	49.3273	57.8073	62.045	64.7693
AHRR	NC_051773.1	66797791	66891699	+	AHRR	protein_coding	aryl-hydrocarbon receptor repressor, transcript variant X1	101792880							0.130169	0.0554745	1.00594	3.03335	1.44847	4.74123	1.09465	4.67228	0.661194	3.92684	3.94838	5.28692
AHSA1	NC_051776.1	23565062	23570806	-	AHSA1	protein_coding	activator of HSP90 ATPase activity 1, transcript variant X2	110351708							183.752	185.72	123.028	146.316	126.987	124.241	147.834	141.699	138.938	154.896	103.986	103.032
AHSA2P	NC_051774.1	4260354	4269326	+	AHSA2P	protein_coding	activator of HSP90 ATPase homolog 2, pseudogene	101802745							36.2254	30.2508	28.9364	32.2594	33.5561	38.3065	27.8162	23.1151	36.6642	36.7359	27.7336	25.2831
AHSG	NC_051780.1	8993089	8999978	-	AHSG	protein_coding	alpha 2-HS glycoprotein	101790298	GO:0005576	extracellular region	GO:0004869	cysteine-type endopeptidase inhibitor activity			19.2363	8.3998	0.585707	2.82504	0	0	0	0	0	0	0	0
AICDA	NC_051772.1	79826069	79833550	+	AICDA	protein_coding	activation induced cytidine deaminase	101792498							0	0	0	0	0	0	0	0	0	0	0	0
AIDA	NC_051774.1	22653643	22682283	-	AIDA	protein_coding	axin interactor, dorsalization associated, transcript variant X4	101802741							52.6924	53.9248	75.4931	78.5908	70.6742	62.4692	74.5126	67.2885	72.696	72.4421	58.0716	62.9387
AIF1L	NC_051789.1	7691591	7703516	-	AIF1L	protein_coding	allograft inflammatory factor 1 like	101794534							128.367	122.797	19.1089	23.4642	9.70238	18.1382	14.3393	20.7648	14.843	23.008	12.9298	23.0192
AIFM2	NC_051777.1	3636034	3642177	+	AIFM2	protein_coding	apoptosis inducing factor mitochondria associated 2, transcript variant X2	101797745							16.5395	18.7868	24.6193	25.9758	17.3261	22.8438	19.893	22.2033	20.5338	24.1533	16.8553	25.1451
AIG1	NC_051774.1	56246338	56367956	-	AIG1	protein_coding	androgen induced 1	101793236							79.8521	79.7573	61.4541	61.6735	67.0321	80.6003	55.2892	62.7249	55.6712	80.9172	60.9494	73.0402
AIMP1	NC_051775.1	5499269	5533162	-	AIMP1	protein_coding	aminoacyl tRNA synthetase complex interacting multifunctional protein 1, transcript variant X1	101790031							52.3275	54.5341	44.6637	53.1632	55.1942	53.6103	54.1979	56.8086	53.6595	60.0251	40.2144	42.6046
AIMP2	NC_051786.1	10290591	10294492	-	AIMP2	protein_coding	aminoacyl tRNA synthetase complex interacting multifunctional protein 2	101802376							146.094	142.339	85.6578	122.782	110.121	105.103	121.952	133.654	118.566	122.529	52.8355	52.2609
AJAP1	NC_051793.1	1531174	1576546	+	AJAP1	protein_coding	adherens junctions associated protein 1	101790969							0	0.0165703	0.0549651	0.0727762	0.0559472	0.0608685	0.0928902	0.0617528	0.0189903	0.162408	0	0.0195931
AJM1	NC_051789.1	732506	740603	-	AJM1	protein_coding	apical junction component 1 homolog, transcript variant X2	101798667							1.04769	1.07159	1.62138	1.20756	2.91985	1.76099	1.7073	1.33118	1.55127	1.25912	3.54391	2.53416
AK1	NC_051789.1	5658873	5663970	+	AK1	protein_coding	adenylate kinase 1	119713106							30.4242	29.6003	37.9041	47.5014	50.8249	56.8445	46.5184	54.0561	40.302	45.8734	57.7941	50.5559
AK2	NC_051795.1	846374	853474	+	AK2	protein_coding	adenylate kinase 2, transcript variant X2	101804366							328.975	385.765	243.128	274.668	217.815	207.524	261.163	276.627	246.73	272.22	146.94	134.777
AK3	NC_051804.1	29720417	29734621	-	AK3	protein_coding	adenylate kinase 3, transcript variant X1	101797995							8.53811	15.8999	37.4917	36.0402	29.2143	28.1706	34.4375	30.0762	38.7218	33.9092	20.0892	30.3371
AK4	NC_051779.1	30327781	30337100	+	AK4	protein_coding	adenylate kinase 4	101799085							25.6303	25.1166	34.2892	32.402	22.8284	24.2984	28.7757	27.9262	28.7428	24.4817	42.4862	52.8168
AK5	NC_051779.1	20160103	20255388	-	AK5	protein_coding	adenylate kinase 5	101792164							3.43327	1.79163	1.50556	0.865569	0.161312	0.219377	1.7275	0.801231	3.03887	0.741429	0.336684	0.296587
AK6	NC_051804.1	77004556	77007208	-	AK6	protein_coding	adenylate kinase 6	101792026							56.8453	57.0561	59.1151	72.0032	82.5475	76.3067	74.4594	77.4153	79.8454	95.341	44.4461	57.7846
AK7	NC_051776.1	15134356	15160196	-	AK7	protein_coding	adenylate kinase 7, transcript variant X2	101792905							0.135862	0.185282	0	0.10172	0.0260659	0.113435	0.0519332	0	0.0530856	0.0252221	0	0.0273854
AK8	NC_051789.1	6983644	7052756	+	AK8	protein_coding	adenylate kinase 8	101797952							5.13648	3.29881	11.753	6.90878	11.688	6.95647	7.808	6.6781	10.4316	4.45734	22.6728	8.52355
AK9	NC_051774.1	71408903	71475832	+	AK9	protein_coding	adenylate kinase 9	101789901							0.457651	0.565611	0.388176	0.428302	0.439014	0.597038	0.240538	0.436113	0.29058	0.424803	0.481053	0.253681
AKAIN1	NC_051773.1	54471619	54505946	+	AKAIN1	protein_coding	A-kinase anchor inhibitor 1	101793862							0.225934	0.200277	0.187377	0.0845779	0.0433466	0.122615	0.23318	0.200947	0.123591	0.100664	0.298555	0.418976
AKAP1	NC_051791.1	1235825	1261196	+	AKAP1	protein_coding	A-kinase anchoring protein 1, transcript variant X1	101801784							91.0562	73.9513	44.572	49.9053	56.9382	62.4288	56.4271	57.2766	50.8359	55.0713	49.9916	47.3548
AKAP10	NC_051791.1	3959173	3978373	-	AKAP10	protein_coding	A-kinase anchoring protein 10, transcript variant X3	101795012							29.6168	28.4321	36.3054	34.8269	36.2214	36.2184	31.1124	31.2368	34.3256	36.2306	37.9455	40.548
AKAP11	NC_051772.1	175689321	175731429	+	AKAP11	protein_coding	A-kinase anchoring protein 11	101803114							14.9315	11.9557	18.1992	16.8586	17.119	16.0178	16.2963	13.8854	17.6551	17.1556	13.7774	12.8538
AKAP12	NC_051774.1	52172896	52204528	+	AKAP12	protein_coding	A-kinase anchoring protein 12, transcript variant X2	101793444							205.44	122.269	197.374	302.33	199.863	146.297	201.665	306.63	217.083	332.904	122.141	133.661
AKAP13	NC_051782.1	15429362	15646890	-	AKAP13	protein_coding	A-kinase anchoring protein 13, transcript variant X9	101792372							30.0172	25.5491	52.1269	45.444	37.1223	36.6178	36.2809	38.8258	38.6651	35.7252	44.2864	48.7349
AKAP14	NC_051781.1	10501804	10506612	+	AKAP14	protein_coding	A-kinase anchoring protein 14, transcript variant X1	101797908							25.5108	31.2697	34.7669	38.0725	38.1253	37.5225	39.3825	43.5922	41.9685	47.3342	31.4622	32.7427
AKAP5	NC_051776.1	8176965	8181153	+	AKAP5	protein_coding	A-kinase anchoring protein 5	101800954							0.437352	0.29822	1.03044	1.59629	1.04885	0.50209	1.25383	0.879846	1.66615	1.42086	0.52539	0.528936
AKAP6	NC_051776.1	45303428	45582118	+	AKAP6	protein_coding	A-kinase anchoring protein 6, transcript variant X5	101803844							1.1441	1.6025	0.271963	0.327356	0.159383	0.136897	0.142063	0.212958	0.111047	0.211043	0.10505	0.176265
AKAP7	NC_051774.1	61419984	61507222	-	AKAP7	protein_coding	A-kinase anchoring protein 7	101790389							10.3498	11.1366	13.1933	13.3029	14.9441	11.2387	11.6628	9.57765	13.254	11.6616	19.7637	14.1812
AKAP8	NC_051784.1	8797007	8815208	-	AKAP8	protein_coding	A-kinase anchoring protein 8, transcript variant X8	119718224							52.5867	55.893	49.5797	60.9797	56.6545	61.6045	60.8557	70.928	48.7239	58.6342	32.6143	50.0766
AKAP8L	NC_051801.1	187967	197623	+	AKAP8L	protein_coding	A-kinase anchoring protein 8 like, transcript variant X1	101803932							47.6114	47.3393	49.9136	60.4002	61.551	64.5684	52.5379	65.6553	55.8555	61.8208	53.6295	49.4095
AKAP9	NC_051773.1	140056047	140165949	-	AKAP9	protein_coding	A-kinase anchoring protein 9, transcript variant X1	101799092							16.7984	13.0157	23.1425	20.1212	17.7868	15.9371	22.652	15.733	20.399	17.8657	17.5226	18.7958
AKIP1	NC_051776.1	64411413	64413622	+	AKIP1	protein_coding	A-kinase interacting protein 1	101800382							8.08423	7.44179	10.8188	7.56579	12.408	8.77464	12.3607	11.47	13.4247	11.5561	6.31251	10.103
AKIRIN2	NC_051774.1	81603552	81620503	+	AKIRIN2	protein_coding	akirin 2	101795166	GO:0005634	nucleus					181.213	187.869	250.495	249.493	240.16	225.895	241.107	227.649	217.984	243.704	143.947	148.191
AKNA	NC_051789.1	2940693	2949252	-	AKNA	protein_coding	AT-hook transcription factor	119718734							29.3501	30.1257	22.2359	22.4301	18.5181	18.8493	20.2894	20.1764	22.9562	22.5931	19.6052	19.8628
AKNAD1	NC_051779.1	5603734	5613992	-	AKNAD1	protein_coding	AKNA domain containing 1, transcript variant X2	106019963							0.667143	1.11333	0.992746	2.05053	1.253	1.93489	1.36903	1.65071	1.27593	2.11199	0.379628	2.16574
AKR1A1	NC_051779.1	22426324	22447584	+	AKR1A1	protein_coding	aldo-keto reductase family 1 member A1, transcript variant X4	101804381							82.4003	82.1493	100.908	103.988	116.028	83.3237	113.452	104.978	113.891	110.89	91.1597	76.2826
AKR1D1	NC_051772.1	59731813	59765506	+	AKR1D1	protein_coding	aldo-keto reductase family 1 member D1	101802488							2.69056	0.945982	1.90176	1.22753	1.25823	2.00072	0.67493	2.88443	0.394232	0.936541	3.33317	2.74555
AKT1	NC_051776.1	9596520	9668829	+	AKT1	protein_coding	AKT serine/threonine kinase 1	101800458							80.9538	75.2473	94.0462	99.7978	91.1739	98.9309	90.0641	97.3442	94.7703	90.6006	118.818	114.922
AKT3	NC_051774.1	28648609	28801623	-	AKT3	protein_coding	AKT serine/threonine kinase 3, transcript variant X2	101804556							6.07963	5.06679	8.42309	6.49701	6.0414	8.67698	5.93894	5.96406	6.17223	5.24774	11.569	11.6261
ALAD	NC_051789.1	1776474	1786019	+	ALAD	protein_coding	aminolevulinate dehydratase	101797189							24.4438	31.4657	20.0761	24.6332	20.9697	20.0207	21.5294	20.3116	16.5598	16.0464	28.471	18.4343
ALAS1	NC_051784.1	13231069	13238178	+	ALAS1	protein_coding	5'-aminolevulinate synthase 1	101793120							154.875	128.347	389.032	582.87	502.305	489.837	654.724	676.784	554.634	591.601	273.733	403.975
ALB	NC_051775.1	46753053	46763597	-	ALB	protein_coding	albumin	101802920	GO:0005615	extracellular space	GO:0046872	metal ion binding			962.314	1278.39	1.9368	3.03066	1.67271	0.519955	1.19024	1.64847	1.33831	0.462445	0.935143	0.815928
ALCAM	NC_051772.1	91100479	91218052	+	ALCAM	protein_coding	activated leukocyte cell adhesion molecule, transcript variant X1	101799604							296.561	171.862	279.887	147.386	241.108	204.826	235.409	185.543	218.017	204.156	74.7787	91.1608
ALDH18A1	NC_051777.1	37848775	37885948	+	ALDH18A1	protein_coding	aldehyde dehydrogenase 18 family member A1, transcript variant X2	101804818							371.995	278.491	544.558	451.4	405.064	313.083	395.453	350.027	471.155	362.303	120.087	127.787
ALDH1A1	NC_051804.1	39314662	39351513	-	ALDH1A1	protein_coding	aldehyde dehydrogenase 1 family member A1	101802481							43.6762	26.978	4.93377	2.42154	1.44308	0	3.50771	0.509706	12.6376	0.446838	0	0
ALDH1A2	NC_051782.1	4683471	4739830	-	ALDH1A2	protein_coding	aldehyde dehydrogenase 1 family member A2, transcript variant X2	101801759							4.28294	3.33626	256.009	122.223	85.2504	13.5341	113.158	47.2106	157.628	73.929	75.3703	35.2296
ALDH1A3	NC_051782.1	19145280	19181223	+	ALDH1A3	protein_coding	aldehyde dehydrogenase 1 family member A3	101793139							41.2704	31.8006	80.6724	153.676	144.678	341.032	108.02	149.07	87.882	147.984	67.2233	151.619
ALDH1L2	NC_051772.1	57247995	57282371	+	ALDH1L2	protein_coding	aldehyde dehydrogenase 1 family member L2, transcript variant X1	101803074							35.4898	36.7768	142.24	114.138	118.946	75.1586	125.815	93.5006	131.069	91.5851	9.93853	17.0352
ALDH2	NC_051787.1	2051891	2060796	-	ALDH2	protein_coding	aldehyde dehydrogenase 2 family member	119718518							138.073	165.3	105.234	118.905	121.757	133.392	112.093	113.2	124.356	121.99	114.319	138.517
ALDH4A1	NC_051793.1	6850564	6859245	+	ALDH4A1	protein_coding	aldehyde dehydrogenase 4 family member A1	101791774							103.71	90.1884	54.2522	47.2199	54.2582	55.9703	51.5179	45.2992	54.9762	51.234	28.9548	28.9073
ALDH5A1	NC_051773.1	115285408	115295337	+	ALDH5A1	protein_coding	aldehyde dehydrogenase 5 family member A1	101793939							83.5115	77.701	24.7187	24.2206	23.2956	21.9231	23.9278	18.678	23.1833	22.5415	12.8961	16.492
ALDH6A1	NC_051776.1	25077562	25087493	+	ALDH6A1	protein_coding	aldehyde dehydrogenase 6 family member A1	101797533							85.0553	61.9205	86.1273	85.4872	93.7136	90.4096	87.4963	81.461	99.4498	87.1372	61.306	54.4586
ALDH7A1	NC_051804.1	63429861	63447496	+	ALDH7A1	protein_coding	aldehyde dehydrogenase 7 family member A1	101793275							116.376	99.1661	199.016	183.839	163.3	166.275	169.336	156.874	169.721	160.933	118.076	133.786
ALDH8A1	NC_051774.1	59725633	59736744	+	ALDH8A1	protein_coding	aldehyde dehydrogenase 8 family member A1, transcript variant X1	101801193			GO:0016620	oxidoreductase activity, acting on the aldehyde or oxo group of donors, NAD or NADP as acceptor			0	0.259909	0.0478968	0.0475631	0	0	0.194268	0.107623	0.0992893	0	0	0.102441
ALDH9A1	NC_051779.1	10483285	10489549	-	ALDH9A1	protein_coding	aldehyde dehydrogenase 9 family member A1	101799816							147.011	149.363	143.591	142.852	167.404	182.596	141.698	139.707	157.136	160.168	157.453	137.997
ALDOB	NC_051804.1	75285692	75295927	-	ALDOB	protein_coding	aldolase, fructose-bisphosphate B	101796090							74.4163	68.9741	5.66026	6.80416	3.56297	4.04133	3.5494	5.10414	0.694754	4.768	12.0249	10.7521
ALDOC	NC_051791.1	5219320	5223231	+	ALDOC	protein_coding	aldolase, fructose-bisphosphate C, transcript variant X1	101796782							733.125	769.971	659.618	689.506	548.614	623.008	735.686	744.284	522.349	578.53	1120.93	1154.14
ALG1	NC_051786.1	4870094	4879529	+	ALG1	protein_coding	ALG1 chitobiosyldiphosphodolichol beta-mannosyltransferase	101797669							16.2086	18.5104	15.5742	19.3663	15.8524	13.5075	17.6089	19.2007	17.071	19.2759	8.63764	11.7174
ALG11	NC_051772.1	179623805	179628329	+	ALG11	protein_coding	ALG11 alpha-1,2-mannosyltransferase	101796223							17.4161	19.3349	15.5608	12.2505	16.2669	12.9628	15.9206	12.4424	16.8551	15.7403	12.1362	8.09544
ALG12	NC_051772.1	19517281	19536923	-	ALG12	protein_coding	ALG12 alpha-1,6-mannosyltransferase, transcript variant X4	101790290							38.4741	34.5175	44.9738	49.7784	41.7544	44.8488	48.7633	49.4127	47.0842	47.8797	21.1767	25.4904
ALG13	NC_051781.1	4313976	4345530	+	ALG13	protein_coding	ALG13 UDP-N-acetylglucosaminyltransferase subunit	101801124							3.58751	2.81228	3.8499	3.76426	3.04452	3.31233	3.57345	3.79298	3.68343	3.99602	4.15238	3.95872
ALG14	NC_051779.1	1622804	1648302	-	ALG14	protein_coding	ALG14 UDP-N-acetylglucosaminyltransferase subunit, transcript variant X3	106016835							5.06545	8.06529	6.67357	6.68572	5.71077	5.6245	5.68902	6.10432	6.42739	6.45659	2.50932	4.73674
ALG2	NC_051773.1	66147731	66150375	-	ALG2	protein_coding	Mannosylates Man(2)GlcNAc(2)-dolichol diphosphate and Man(1)GlcNAc(2)-dolichol diphosphate to form Man(3)GlcNAc(2)-dolichol diphosphate.	101795871	GO:0016021	integral component of membrane	GO:0004378, GO:0102704	GDP-Man, GDP-Man	GO:0006486	protein glycosylation	24.9448	23.7918	33.1713	32.4426	32.897	31.629	35.0073	34.2277	36.3554	32.8191	18.629	23.3631
ALG3	NC_051780.1	9319610	9323320	+	ALG3	protein_coding	ALG3 alpha-1,3- mannosyltransferase	101791055							43.856	48.7951	40.8879	39.642	37.432	41.2605	38.3525	38.3263	38.0333	35.8232	41.8046	32.4275
ALG5	NC_051772.1	181692074	181714795	+	ALG5	protein_coding	ALG5 dolichyl-phosphate beta-glucosyltransferase	101803230							43.3559	43.2904	72.1323	68.3212	73.8733	67.0274	77.2519	81.9758	68.8938	71.3179	36.5704	42.7554
ALG6	NC_051779.1	29791665	29812552	+	ALG6	protein_coding	ALG6 alpha-1,3-glucosyltransferase, transcript variant X1	101791177							15.4872	15.0837	17.8735	19.0549	18.4363	20.2566	18.1842	18.066	19.5171	23.6682	15.7474	17.0682
ALG8	NC_051772.1	203794146	203805270	+	ALG8	protein_coding	ALG8 alpha-1,3-glucosyltransferase	101792588							31.0345	34.1553	36.5798	35.3241	35.1213	29.413	40.5182	38.7658	39.328	36.9624	31.047	25.4871
ALG9	NC_051796.1	7627395	7649695	+	ALG9	protein_coding	ALG9 alpha-1,2-mannosyltransferase, transcript variant X2	101804237							60.392	64.1393	55.0796	54.8141	71.8828	58.8192	56.454	48.1672	61.6567	50.6714	55.2812	44.5107
ALK	NC_051774.1	17110417	17396088	-	ALK	protein_coding	ALK receptor tyrosine kinase, transcript variant X2	101797885							2.38159	3.10684	2.2483	1.30332	1.30106	0.417069	2.00202	1.67969	2.67339	1.74229	2.50943	2.55078
ALKAL1	NC_051773.1	50788712	50826636	-	ALKAL1	protein_coding	ALK and LTK ligand 1	113842845							0.161464	0.0825738	0	0	0	0	0	0	0	0	0	0
ALKAL2	NC_051774.1	98926321	98941710	-	ALKAL2	protein_coding	ALK and LTK ligand 2, transcript variant X1	101794473							131.075	76.5038	3.08486	2.74091	3.05735	2.78688	3.62192	4.19546	3.11329	2.31873	1.63841	3.03849
ALKBH1	NC_051776.1	23437343	23450661	+	ALKBH1	protein_coding	alkB homolog 1, histone H2A dioxygenase	101804369							14.5952	15.4275	12.697	13.2663	14.1038	15.1611	17.0169	18.1103	13.9041	14.2454	10.2619	10.4492
ALKBH2	NC_051787.1	1580078	1581600	+	ALKBH2	protein_coding	alkB homolog 2, alpha-ketoglutarate dependent dioxygenase	119718593							5.40573	8.38276	7.59253	11.9459	9.33405	12.339	6.49896	8.64093	7.05197	10.1973	7.43654	8.33031
ALKBH3	NC_051776.1	52857618	52877556	+	ALKBH3	protein_coding	alkB homolog 3, alpha-ketoglutarate dependent dioxygenase	101803990							5.28684	6.46174	8.91211	8.0285	8.72687	8.62002	6.29145	8.15379	8.65268	9.55548	6.95022	8.08289
ALKBH4	NC_051791.1	7026239	7031787	+	ALKBH4	protein_coding	alkB homolog 4, lysine demethylase	101795046							12.2919	13.7792	26.8014	26.946	25.8088	30.542	24.8083	22.6146	29.0474	32.8596	21.027	23.4285
ALKBH5	NC_051786.1	14970149	14984714	+	ALKBH5	protein_coding	alkB homolog 5, RNA demethylase	101792312							27.1058	31.0847	37.8595	45.2228	31.064	36.456	36.8499	40.9057	35.2488	38.8059	40.6726	40.1233
ALKBH8	NC_051772.1	190386540	190432821	+	ALKBH8	protein_coding	alkB homolog 8, tRNA methyltransferase, transcript variant X7	101804846							2.93367	3.30907	4.34098	5.01893	6.28065	4.39517	4.96765	5.8873	4.3387	4.85576	3.26071	4.11169
ALMS1	NC_051775.1	74431391	74486596	-	ALMS1	protein_coding	ALMS1 centrosome and basal body associated protein, transcript variant X10	101793134							4.84665	4.10741	6.37906	4.91425	4.68646	3.97722	5.34615	4.45727	5.24835	4.41137	4.62454	3.41645
ALOX5	NC_051777.1	17795789	17825842	-	ALOX5	protein_coding	arachidonate 5-lipoxygenase	101801930							4.31876	5.36143	0.29827	0.296193	0.1518	0	0.113416	0.0418881	0.0386443	0	0	0
ALPK1	NC_051775.1	3302800	3342569	-	ALPK1	protein_coding	alpha kinase 1	101803049							0.455835	0.828861	2.03342	2.21833	2.68193	4.69392	1.04545	1.93059	1.69203	2.70795	0.304218	1.56198
ALPK2	NC_051804.1	286320	364586	+	ALPK2	protein_coding	alpha kinase 2, transcript variant X2	101801866							5.65628	5.08348	5.22915	4.93344	4.64342	4.18445	3.75059	3.87043	4.8261	5.21458	3.67478	4.61478
ALPK3	NC_051782.1	11552887	11586720	+	ALPK3	protein_coding	alpha kinase 3, transcript variant X1	101795330							7.69208	1.49776	0.266495	0.491471	0.387509	0.716713	0.443939	0.513265	0.13811	0.412462	0.0606595	0.895678
ALPL	NC_051793.1	7754619	7762057	+	ALPL	protein_coding	alkaline phosphatase, biomineralization associated	101791501							1.27159	0.808482	1.24374	2.9719	2.69017	2.41031	1.53702	2.27066	1.24884	2.10544	1.6927	0.914409
ALS2	NC_051778.1	27714668	27830656	+	ALS2	protein_coding	alsin Rho guanine nucleotide exchange factor ALS2, transcript variant X4	101794599							8.21116	7.21648	13.5338	11.6123	12.6903	12.1689	9.60793	9.81471	12.8156	12.686	11.0514	9.3973
ALS2CL	NC_051773.1	162559415	162585465	-	ALS2CL	protein_coding	ALS2 C-terminal like	101800379							17.0134	16.6732	13.1148	9.88182	15.9838	15.7974	16.1271	14.3466	13.3549	13.7952	26.2426	53.4239
ALX1	NC_051772.1	50780353	50803693	-	ALX1	protein_coding	ALX homeobox 1	101790472							0	0	0	0.663153	0.0308972	0	0	0.40924	0.062925	0.328867	0	0
ALX3	NC_051798.1	656953	664629	+	ALX3	protein_coding	ALX homeobox 3	101803959							0	0.0384934	0	0	0	0	0	0	0.132345	0	0	0
ALX4	NC_051776.1	53021759	53052158	-	ALX4	protein_coding	ALX homeobox 4, transcript variant X2	101791005							6.64101	6.19842	1.00724	2.34834	0.222877	1.45489	0.754895	2.60765	0.476604	1.12144	3.97728	2.7865
ALYREF	NC_051790.1	315941	320514	+	ALYREF	protein_coding	Aly/REF export factor	119713134							242.478	271.158	208.764	225.698	189.564	151.12	225.917	223.281	215.038	226.874	146.083	121.212
AMACR	NC_051804.1	12049728	12070011	-	AMACR	protein_coding	alpha-methylacyl-CoA racemase	101803066							26.865	31.4115	32.3994	43.5659	36.4429	46.9779	28.1229	37.1794	33.255	45.1345	31.1346	43.0063
AMBRA1	NC_051776.1	32839323	32966598	+	AMBRA1	protein_coding	autophagy and beclin 1 regulator 1, transcript variant X1	101794362							59.1637	55.1853	47.5109	43.8433	48.7247	50.3564	45.5863	42.6069	44.4154	40.9258	40.6404	40.2439
AMD1	NC_051774.1	70860141	70876809	-	AMD1	protein_coding	adenosylmethionine decarboxylase 1	101803892							144.81	121.756	106.425	132.176	159.095	150.65	159.739	144.45	121.392	147.983	113.702	98.9247
AMDHD1	NC_051772.1	46638396	46649044	-	AMDHD1	protein_coding	amidohydrolase domain containing 1	101795781							33.9081	23.0728	4.09147	5.81561	9.96231	7.90686	5.61296	5.40791	4.32392	7.4274	7.15822	7.12074
AMDHD2	NC_051786.1	4640348	4648326	-	AMDHD2	protein_coding	amidohydrolase domain containing 2	101801935							49.9813	55.487	68.6119	71.4218	44.8668	48.6809	56.8305	60.189	51.6415	60.1908	51.7373	63.1351
AMER1	NC_051781.1	5890278	5904298	-	AMER1	protein_coding	APC membrane recruitment protein 1, transcript variant X7	101793028							7.31913	6.07451	10.3499	11.4212	9.42797	9.19472	10.0666	9.65889	9.01701	8.70696	9.8796	9.82316
AMER2	NC_051772.1	186666382	186676817	+	AMER2	protein_coding	APC membrane recruitment protein 2, transcript variant X1	101800123							0	0	0	0	0	0	0	0	0	0	0	0
AMER3	NC_051780.1	14050526	14086670	+	AMER3	protein_coding	APC membrane recruitment protein 3, transcript variant X2	101804256	GO:0016020	membrane					0	0	0	0.0167274	0	0	0	0	0.0174595	0	0.0894649	0
AMFR	NC_051783.1	13265271	13294606	+	AMFR	protein_coding	autocrine motility factor receptor	101791624							88.9305	91.8689	70.4733	76.3314	63.031	64.6773	70.3302	75.8267	69.5826	75.0355	66.0449	63.533
AMH	NC_051800.1	5028906	5034061	+	AMH	protein_coding	anti-Mullerian hormone	101802068	GO:0005576	extracellular region	GO:0008083	growth factor activity	GO:0030154, GO:0007506	cell differentiation, gonadal mesoderm development	0	0.12911	0.107068	0.0354406	0.0363269	0	0.0361885	0.0400965	0	0	0.07582	0
AMIGO1	NC_051798.1	794678	796657	+	AMIGO1	protein_coding	adhesion molecule with Ig like domain 1	113839754							28.7045	34.6821	38.3479	45.2786	36.3847	41.4375	35.241	34.8705	37.3072	42.895	43.169	38.5578
AMIGO2	NC_051772.1	33013038	33021868	-	AMIGO2	protein_coding	adhesion molecule with Ig like domain 2, transcript variant X2	101790316							0.260808	0.233413	14.4527	8.9334	2.28921	2.2456	4.33666	3.23093	7.52827	4.28495	1.48821	2.36566
AMIGO3	NC_051784.1	16383573	16386362	+	AMIGO3	protein_coding	adhesion molecule with Ig like domain 3	113845112							3.38219	3.89674	1.53879	1.83369	1.70054	2.04488	3.70019	3.8034	2.09621	1.55889	2.10156	2.49188
AMMECR1	NC_051781.1	3768011	3880724	-	AMMECR1	protein_coding	AMMECR nuclear protein 1, transcript variant X2	101801504							10.0876	9.32834	10.5985	11.1031	10.5709	9.81735	9.20533	10.1675	12.1927	11.0963	5.9459	8.70557
AMMECR1L	NC_051780.1	17415581	17430099	-	AMMECR1L	protein_coding	AMMECR1 like, transcript variant X1	101792858							37.0957	32.6315	39.9951	42.3762	33.7107	34.2233	35.4364	38.1058	37.9044	39.3412	25.4137	22.8863
AMN	NC_051776.1	11518863	11535913	-	AMN	protein_coding	amnion associated transmembrane protein	101796555							1.02937	1.2191	0.367624	0.0608437	0	0.135702	0.0621279	0.137674	0.190519	0.241386	0	0
AMN1	NC_051772.1	62607557	62630765	+	AMN1	protein_coding	antagonist of mitotic exit network 1 homolog, transcript variant X1	101801096							6.24674	3.8878	21.7936	25.1163	23.2345	14.761	16.9962	17.3341	22.1398	23.3357	15.3269	12.0093
AMOT	NC_051781.1	4482559	4532782	-	AMOT	protein_coding	angiomotin	101795203							61.1599	35.8425	45.1479	44.6294	44.2669	50.4843	33.6838	41.2281	37.7922	47.0972	46.6948	44.0444
AMOTL1	NC_051772.1	195838831	195911391	-	AMOTL1	protein_coding	angiomotin like 1	101803417							83.6602	59.5493	43.8739	56.8789	27.9527	30.1702	35.9128	42.2397	31.2202	36.579	46.5345	38.2946
AMOTL2	NC_051780.1	15316165	15323932	-	AMOTL2	protein_coding	angiomotin like 2	101799514							220.404	168.691	107.547	98.0206	129.703	208.312	115.234	126.989	99.6178	115.413	63.2322	95.3341
AMPD1	NC_051798.1	6565541	6578940	-	AMPD1	protein_coding	adenosine monophosphate deaminase 1, transcript variant X1	101794720							1.65686	1.85999	4.06746	3.44914	5.07051	3.84639	3.38291	4.00496	4.50011	3.87108	3.25256	4.3986
AMPD2	NC_051798.1	744017	751317	-	AMPD2	protein_coding	adenosine monophosphate deaminase 2, transcript variant X2	101804503							32.5295	33.1747	33.106	31.9878	28.8576	26.5262	27.5876	25.3451	28.978	25.529	26.9632	25.5011
AMPD3	NC_051776.1	65118918	65153218	+	AMPD3	protein_coding	adenosine monophosphate deaminase 3, transcript variant X2	101803104							1.74693	2.53009	0.347713	0.408071	0.257401	0.26254	0.240394	0.390653	0.360402	0.638238	1.59492	2.33247
AMPH	NC_051773.1	103615304	103736150	-	AMPH	protein_coding	amphiphysin, transcript variant X2	101797292							0	0.0349962	0.0773904	0.0768512	0.0393866	0.0428511	0.0392366	0	0	0	0.0822061	0
AMT	NC_051784.1	16326675	16328771	+	AMT	protein_coding	aminomethyltransferase	113845106							18.9034	21.4829	35.7255	43.4965	36.7507	40.0886	39.0193	43.8734	41.7562	40.8016	26.6447	27.6374
AMZ1	NC_051786.1	13111730	13131331	+	AMZ1	protein_coding	Probable zinc metalloprotease.	101798256			GO:0008237	metallopeptidase activity			0.451382	0.134657	0.17016	0.126731	0.06495	0.0235544	0.301946	0.14338	0.0661383	0.104746	0.0677805	0.11373
ANAPC1	NC_051774.1	1331230	1367052	+	ANAPC1	protein_coding	anaphase promoting complex subunit 1	101800170							35.0023	32.8189	30.3846	41.2696	30.8471	31.8333	32.2311	34.2921	32.803	36.0905	20.0489	28.0383
ANAPC10	NC_051775.1	34952866	35124636	+	ANAPC10	protein_coding	anaphase promoting complex subunit 10, transcript variant X5	101793820	GO:0005680	anaphase-promoting complex			GO:0031145, GO:0007049, GO:0051301	anaphase-promoting complex-dependent catabolic process, cell cycle, cell division	10.0681	10.3609	11.1767	11.1682	9.81211	9.90164	10.6247	10.7518	11.6569	12.0401	10.0913	10.1594
ANAPC11	NC_051790.1	314693	315823	-	ANAPC11	protein_coding	anaphase promoting complex subunit 11	119713137							33.2255	36.5112	47.5128	39.4723	47.0974	36.4528	39.0459	40.1224	45.3841	38.5381	24.7399	26.5673
ANAPC13	NC_051780.1	16180812	16184309	+	ANAPC13	protein_coding	anaphase promoting complex subunit 13	101792825	GO:0005680	anaphase-promoting complex			GO:0007049	cell cycle	56.251	59.4521	39.3111	43.2487	46.1567	42.2688	50.2813	44.5322	52.4114	54.302	26.6831	32.2707
ANAPC16	NC_051777.1	3118860	3121925	-	ANAPC16	protein_coding	anaphase promoting complex subunit 16	101790372							45.8113	57.417	67.5671	55.6134	54.9272	45.3212	58.2816	59.9901	58.6348	49.2411	43.1111	32.8546
ANAPC2	NC_051789.1	2160385	2171495	+	ANAPC2	protein_coding	anaphase promoting complex subunit 2	101795680							54.2874	48.2718	58.9592	49.4159	63.1758	50.2243	65.7881	51.2371	62.4165	49.2189	54.8218	41.2704
ANAPC4	NC_051775.1	57419933	57438972	-	ANAPC4	protein_coding	anaphase promoting complex subunit 4, transcript variant X1	101805070							15.2739	16.427	13.377	17.1837	11.024	13.6246	11.5731	15.3737	13.897	15.9856	7.69135	10.7946
ANAPC5	NC_051787.1	2862497	2877276	+	ANAPC5	protein_coding	anaphase promoting complex subunit 5	101801474							48.705	43.0599	45.3701	39.7623	49.2224	39.6539	44.692	41.1253	47.9033	45.0783	29.043	30.1444
ANAPC7	NC_051787.1	3054198	3061828	-	ANAPC7	protein_coding	anaphase promoting complex subunit 7	101805452							19.8477	18.0131	24.885	23.9044	22.3416	24.1568	25.7827	25.6748	23.827	24.4208	18.4699	17.1939
ANGEL1	NC_051776.1	23903317	23918406	+	ANGEL1	protein_coding	angel homolog 1, transcript variant X3	101795258							9.56686	9.10084	17.137	17.3369	18.2326	20.9884	14.5382	15.3219	16.3704	16.0961	14.5466	15.7775
ANGEL2	NC_051774.1	18714588	18729357	-	ANGEL2	protein_coding	angel homolog 2, transcript variant X2	101804687							9.34705	9.83833	9.50662	9.25252	7.8471	10.1348	7.7213	8.34256	8.52992	10.062	9.4953	7.58682
ANGPT1	NC_051773.1	20785001	20967392	+	ANGPT1	protein_coding	angiopoietin 1, transcript variant X1	101795228			GO:0030971	receptor tyrosine kinase binding	GO:0001525, GO:0030154, GO:0048014	angiogenesis, cell differentiation, Tie signaling pathway	0.200071	0.0767382	2.03638	2.69626	1.497	0.219245	2.38034	0.635516	3.13672	1.00284	0.69099	1.11909
ANGPT2	NC_051774.1	95221186	95265469	+	ANGPT2	protein_coding	angiopoietin 2, transcript variant X2	101798416							0.458135	0.195244	14.3345	16.1212	29.6208	21.803	13.5719	25.3213	10.5614	17.9456	2.93523	8.7266
ANGPT4	NC_051792.1	15758189	15768585	+	ANGPT4	protein_coding	angiopoietin 4	101792678							0.345166	0.186904	1.81401	3.32912	1.12188	2.26312	0.768353	3.27632	1.0472	2.55559	4.26842	5.6969
ANGPTL1	NC_051779.1	11563939	11584087	+	ANGPTL1	protein_coding	angiopoietin like 1	101792765							0.158539	0.0463303	10.2711	4.50203	2.29428	1.10622	3.79191	2.53235	7.19459	3.10297	27.8605	14.6542
ANGPTL2	NC_051789.1	11904827	11931241	-	ANGPTL2	protein_coding	angiopoietin like 2	101796318							7.06925	6.60309	47.4401	46.109	42.6217	36.182	37.7863	47.8796	42.4599	41.0305	30.688	37.06
ANGPTL3	NC_051779.1	29520166	29529769	+	ANGPTL3	protein_coding	angiopoietin like 3	101791546							0.446046	0.152074	0.126111	0.0417441	0	0	0	0	0.130713	0	0	0.359633
ANGPTL4	NC_051800.1	3922138	3930886	-	ANGPTL4	protein_coding	angiopoietin like 4, transcript variant X1	101797549							77.0907	58.8747	80.2016	82.7154	190.184	337.026	272.311	250.215	109.354	133.565	215.77	199.703
ANGPTL5	NC_051772.1	192834850	192847823	+	ANGPTL5	protein_coding	angiopoietin like 5, transcript variant X1	101793067							0	0	0	0	0	0	0.625549	0.0577585	0.213143	0	0	0.109955
ANGPTL7	NC_051793.1	4955251	4962142	+	ANGPTL7	protein_coding	angiopoietin like 7, transcript variant X1	101802181							0	0	0.0894051	0.177564	0.0910026	0	0	0.150669	0	0.0440284	0	0
ANHX	NC_051787.1	8539997	8553154	+	ANHX	protein_coding	anomalous homeobox, transcript variant X2	101798157							0.461328	0.432532	0.637666	0.590049	0.516298	0.44937	0.646588	0.765259	0.495701	0.74224	0.862076	0.681917
ANK1	NC_051794.1	258737	327589	+	ANK1	protein_coding	ankyrin 1, transcript variant X10	101792152							2.09265	2.63432	0.655372	0.470026	0.469428	0.28224	0.664541	0.327246	0.40254	0.370558	0.244943	0.454256
ANK2	NC_051775.1	2896729	3080665	-	ANK2	protein_coding	ankyrin 2	101802101							0.342957	0.415741	21.246	20.6415	31.5246	29.3184	20.3052	14.848	25.9074	21.5198	21.9272	26.7299
ANK3	NC_051777.1	6599254	6954329	+	ANK3	protein_coding	ankyrin 3, transcript variant X2	101800037							22.2252	15.7953	13.2598	11.0795	12.3111	9.65405	10.6077	8.68319	11.8681	10.5994	16.1626	17.6583
ANKDD1A	NC_051782.1	19424283	19438096	+	ANKDD1A	protein_coding	ankyrin repeat and death domain containing 1A, transcript variant X1	101791425							0.731543	0.847996	5.18453	4.10777	8.64557	8.67312	6.54337	7.62178	6.17406	4.61744	9.72538	12.4452
ANKDD1B	NC_051804.1	26154927	26186215	-	ANKDD1B	protein_coding	ankyrin repeat and death domain containing 1B, transcript variant X5	101804982							1.57571	1.28932	0.170452	0.20004	0.12618	0.15444	0.0785624	0.435231	0.0963668	0.15262	0.115219	0.198852
ANKEF1	NC_051774.1	9366092	9386204	-	ANKEF1	protein_coding	ankyrin repeat and EF-hand domain containing 1, transcript variant X2	101800052							0	0	0.0694323	1.67775	2.59134	2.46046	0.704038	3.64031	1.46331	5.19727	0.639191	1.55926
ANKFN1	NC_051790.1	5598349	5737427	+	ANKFN1	protein_coding	ankyrin repeat and fibronectin type III domain containing 1	101791392							0.161297	0.229135	2.05723	1.98252	6.04472	2.16596	2.9903	1.41182	5.89272	2.4554	1.20565	1.63645
ANKFY1	NC_051791.1	8110687	8144107	-	ANKFY1	protein_coding	ankyrin repeat and FYVE domain containing 1, transcript variant X2	101805154							29.3455	27.3959	48.9832	48.3969	49.1216	38.41	39.3578	34.9382	54.7614	45.133	33.8544	33.2207
ANKH	NC_051773.1	92783706	92884930	+	ANKH	protein_coding	ANKH inorganic pyrophosphate transport regulator	101802912							48.7099	48.1176	42.076	40.2002	38.2855	59.367	36.1122	53.1322	25.1997	45.2945	72.1202	67.153
ANKIB1	NC_051773.1	139916058	140013368	-	ANKIB1	protein_coding	ankyrin repeat and IBR domain containing 1, transcript variant X2	101791826							44.1255	37.6882	85.8945	80.8433	84.5285	75.7427	78.5686	70.7754	83.5137	77.4936	70.5571	69.7972
ANKK1	NC_051796.1	7052490	7062133	-	ANKK1	protein_coding	ankyrin repeat and kinase domain containing 1	101805165							0	0	0	0	0	0	0	0	0	0	0	0
ANKLE1	NC_051800.1	1066759	1071239	+	ANKLE1	protein_coding	ankyrin repeat and LEM domain containing 1, transcript variant X2	119714190							2.13204	3.56524	1.91363	3.61057	2.33739	1.56818	2.79418	2.88093	2.22148	3.39259	1.34159	2.12829
ANKLE2	NC_051787.1	11549752	11570570	-	ANKLE2	protein_coding	ankyrin repeat and LEM domain containing 2, transcript variant X2	101801643							44.8062	38.3102	31.4018	36.7323	31.8616	27.5949	31.821	33.2911	34.4853	38.3909	44.0659	34.5592
ANKMY1	NC_051796.1	134868	171951	-	ANKMY1	protein_coding	ankyrin repeat and MYND domain containing 1, transcript variant X2	101801858							0.208543	0.170641	0.259431	0.351305	0.288073	0.600707	0.263061	0.397457	0.268898	0.511037	0.475992	0.731418
ANKMY2	NC_051773.1	133445997	133469103	+	ANKMY2	protein_coding	ankyrin repeat and MYND domain containing 2	101802418							21.8468	20.69	23.6177	20.4241	23.4187	22.5351	22.4458	20.4637	24.7957	26.0082	34.0669	31.4077
ANKRA2	NC_051804.1	27059733	27067828	+	ANKRA2	protein_coding	ankyrin repeat family A member 2	101793694							37.571	39.7389	47.2957	49.6933	48.9173	50.0101	46.4104	49.9653	50.4448	54.3963	56.397	61.7539
ANKRD1	NC_051777.1	20413483	20421772	-	ANKRD1	protein_coding	ankyrin repeat domain 1	101793382							149.362	84.5268	8.01641	2.84306	1.7485	1.69093	2.77404	2.21585	1.45077	2.94515	0.946137	4.08224
ANKRD10	NC_051772.1	146258229	146294797	-	ANKRD10	protein_coding	ankyrin repeat domain 10, transcript variant X1	101789498							29.7851	27.9078	43.7948	41.4437	41.4072	32.8452	45.2821	29.9848	49.9123	38.1319	50.7444	62.5648
ANKRD11	NC_051783.1	1596293	1637603	+	ANKRD11	protein_coding	ankyrin repeat domain 11	101797162							53.1512	49.5747	68.7918	60.0956	57.5236	75.6647	56.5964	49.8162	59.4204	54.1484	67.9545	93.1176
ANKRD12	NC_051773.1	52755897	52820248	-	ANKRD12	protein_coding	ankyrin repeat domain 12, transcript variant X1	101802980							14.8394	11.1119	10.3002	8.07271	7.71042	6.90529	9.0549	8.06078	8.04299	8.18871	11.3501	11.4431
ANKRD13A	NC_051787.1	1310568	1323685	-	ANKRD13A	protein_coding	ankyrin repeat domain 13A	119718583							55.0843	54.7743	75.5331	78.2201	60.2487	58.9247	66.6144	67.4921	64.7726	70.8852	57.3541	59.0345
ANKRD13B	NC_051791.1	4825435	4833596	-	ANKRD13B	protein_coding	ankyrin repeat domain 13B, transcript variant X4	101790240							8.67502	8.50541	78.3701	56.7828	69.3116	60.7511	64.5151	49.6331	70.8806	41.5101	21.9525	30.6057
ANKRD13C	NC_051779.1	31457598	31482612	-	ANKRD13C	protein_coding	ankyrin repeat domain 13C	101793212							34.7117	30.5251	42.4371	41.574	41.5086	40.878	42.8763	39.9311	42.9788	41.6845	33.08	35.2179
ANKRD13D	NC_051776.1	30551505	30555732	+	ANKRD13D	protein_coding	ankyrin repeat domain 13D	113843739							9.99078	10.5574	32.2109	29.135	36.7259	36.9148	26.585	23.6349	33.7099	23.6709	13.4607	15.888
ANKRD16	NC_051772.1	1430320	1442617	+	ANKRD16	protein_coding	ankyrin repeat domain 16	101790315							13.1254	11.0657	17.8872	24.8552	17.6378	17.6074	14.2329	21.6312	14.8705	22.1441	17.4169	25.2389
ANKRD17	NC_051775.1	46791792	46878723	+	ANKRD17	protein_coding	ankyrin repeat domain 17, transcript variant X3	101801965							38.9184	36.0225	38.8321	36.6872	38.6082	39.3549	37.2299	35.1046	38.8784	37.9741	40.8398	37.5156
ANKRD2	NC_051777.1	23232798	23235256	-	ANKRD2	protein_coding	ankyrin repeat domain 2	119717301							0.886967	0.777602	0.214948	0.355751	0.218789	0.238034	0.508563	0.402487	0	0.141138	0.152216	0.153243
ANKRD22	NC_051777.1	19528401	19537331	-	ANKRD22	protein_coding	ankyrin repeat domain 22, transcript variant X2	101792986							0.297649	0	0	0.0668547	0.0685266	0	0	0	0.0697804	0	0.143026	0
ANKRD24	NC_051800.1	3099955	3108468	-	ANKRD24	protein_coding	ankyrin repeat domain 24, transcript variant X4	119714198							2.34455	2.99755	1.79924	3.63609	0.385555	1.60797	1.15226	1.77318	0.916088	2.3628	0.301768	1.384
ANKRD27	NC_051783.1	21460759	21511002	-	ANKRD27	protein_coding	ankyrin repeat domain 27, transcript variant X6	101790732							12.7059	12.3242	10.8753	11.2766	13.0924	12.0433	12.3561	12.0466	12.2907	14.0021	9.02357	10.6725
ANKRD28	NC_051773.1	127518483	127641032	+	ANKRD28	protein_coding	ankyrin repeat domain 28, transcript variant X2	101798140							10.0699	8.84993	18.1591	13.8274	18.4105	24.64	13.3429	15.5902	17.7554	16.8249	16.2903	23.2059
ANKRD29	NC_051773.1	57398328	57429317	-	ANKRD29	protein_coding	ankyrin repeat domain 29, transcript variant X1	101803200							18.0977	3.76912	2.8941	4.36839	5.96233	8.76871	3.49804	4.94228	3.43167	4.21868	7.94372	13.7663
ANKRD33	NW_024010180.1	217939	222472	-	ANKRD33	protein_coding	ankyrin repeat domain 33	101799387							0	0	0	0	0	0	0.0503971	0	0	0	0	0
ANKRD33B	NC_051773.1	79335273	79376423	+	ANKRD33B	protein_coding	ankyrin repeat domain 33B, transcript variant X2	101794598							0.251602	0.0935789	0.905363	0.693557	0.94787	0.74479	0.577048	0.464991	0.56304	0.560503	2.99501	1.54911
ANKRD34A	NC_051797.1	666555	669923	+	ANKRD34A	protein_coding	ankyrin repeat domain 34A	119713810							11.6402	12.1338	9.17961	9.86694	5.49323	7.87548	7.87604	8.61323	5.59374	8.09731	11.3045	8.68394
ANKRD34B	NC_051804.1	76932675	76941000	+	ANKRD34B	protein_coding	ankyrin repeat domain 34B, transcript variant X1	101797474							0.0260541	0.0133243	0	0	0	0	0	0.016552	0	0.0290209	0	0
ANKRD34C	NC_051782.1	22067189	22072524	+	ANKRD34C	protein_coding	ankyrin repeat domain 34C, transcript variant X1	101789699							0.330041	0.184129	0.305387	0.168477	0.518073	0.150305	0.240846	0.228733	0.316531	0.300781	0.937127	0.326579
ANKRD37	NC_051775.1	19873251	19877258	-	ANKRD37	protein_coding	ankyrin repeat domain 37, transcript variant X2	101793858							1.4894	2.10585	4.21099	4.47683	1.71449	1.53613	2.46148	4.56404	3.02959	2.87884	17.629	23.4167
ANKRD39	NW_024009718.1	143583	146410	-	ANKRD39	protein_coding	ankyrin repeat domain 39, transcript variant X2	113841469							35.5072	49.3688	56.6261	52.4932	49.4951	37.3468	48.0342	36.3033	54.4653	51.7553	71.1466	48.4781
ANKRD40	NC_051790.1	4117103	4126314	-	ANKRD40	protein_coding	ankyrin repeat domain 40	101805118							11.6232	14.8605	17.5713	22.7768	22.4931	21.2781	18.1572	20.4947	21.7229	23.7466	23.2952	25.2096
ANKRD44	NC_051778.1	37931621	38075075	-	ANKRD44	protein_coding	ankyrin repeat domain 44, transcript variant X2	101798999							7.49949	9.85417	10.7967	13.2912	10.0318	14.3832	9.45373	12.283	9.2785	12.0241	10.127	12.2344
ANKRD46	NC_051773.1	23661000	23679182	+	ANKRD46	protein_coding	ankyrin repeat domain 46, transcript variant X3	101792006							24.7723	23.7452	43.7073	45.6072	39.2292	45.1805	38.9245	41.752	42.9221	40.8995	40.5729	36.9176
ANKRD49	NC_051772.1	195962268	195964369	-	ANKRD49	protein_coding	ankyrin repeat domain 49	101803215							19.0332	16.4451	18.5765	21.5704	16.7074	15.5648	11.7603	15.9013	17.3187	19.5548	15.7651	14.8204
ANKRD50	NC_051775.1	42139323	42202496	+	ANKRD50	protein_coding	ankyrin repeat domain 50, transcript variant X3	101795766							32.0912	25.4213	141.499	105.756	83.5275	66.8826	120.893	78.8264	117.514	79.9518	51.6531	52.7467
ANKRD52	NW_024009682.1	417168	441063	+	ANKRD52	protein_coding	ankyrin repeat domain 52	119714630							17.399	15.6302	13.3728	12.7783	13.1713	11.0709	14.7594	13.5008	12.874	11.3099	8.99496	8.65457
ANKRD54	NC_051772.1	54111827	54116653	+	ANKRD54	protein_coding	ankyrin repeat domain 54	101798130							60.7097	52.0418	64.7283	61.9917	61.1992	68.4475	58.5184	58.4675	56.6747	57.1723	86.2283	80.1465
ANKRD55	NC_051804.1	18948818	18999609	-	ANKRD55	protein_coding	ankyrin repeat domain 55	101793834							0	0.025692	0.170445	0.112839	0.11566	0.188751	0.259245	0.191494	0.176665	0.139896	0.150876	0.0911367
ANKRD6	NC_051774.1	80833173	80933449	-	ANKRD6	protein_coding	ankyrin repeat domain 6, transcript variant X11	101800417							0.809563	0.828032	8.32136	8.99072	9.09132	10.2064	8.39653	9.23469	8.58284	8.75695	11.9296	14.8821
ANKRD60	NC_051792.1	8775275	8788696	+	ANKRD60	protein_coding	ankyrin repeat domain 60	101793137							0.120806	0.22653	0.148007	0.305258	0.127475	0.163903	0.461778	0.140702	0.118006	0.224269	0.411183	0.365257
ANKRD66	NC_051774.1	114469645	114483607	+	ANKRD66	protein_coding	ankyrin repeat domain 66	101804678							0.391872	0.819051	0.0385371	0.057403	0.0196129	0.0640142	0.0195382	0.0865923	0	0	0.122805	0.123634
ANKRD7	NC_051772.1	25709525	25714432	+	ANKRD7	protein_coding	ankyrin repeat domain 7	113841667							0	0	0	0	0.181344	0	0	0	0.0923311	0	0	0
ANKRD9	NC_051776.1	11793791	11795980	+	ANKRD9	protein_coding	ankyrin repeat domain 9, transcript variant X1	101790995							16.3092	15.0574	7.01868	7.21292	6.81181	8.49553	4.30323	5.59316	8.12071	5.3052	4.94139	3.6656
ANKS1A	NC_051798.1	1585232	1693298	+	ANKS1A	protein_coding	ankyrin repeat and sterile alpha motif domain containing 1A, transcript variant X5	101804392							18.9056	16.0185	10.9978	12.0743	12.1776	13.1191	11.587	10.8758	10.772	10.236	9.66082	11.5836
ANKS1B	NC_051772.1	45137464	45576420	+	ANKS1B	protein_coding	ankyrin repeat and sterile alpha motif domain containing 1B, transcript variant X1	101800512							0.608052	0.806821	3.79142	3.87575	4.71046	1.93466	5.5971	4.53108	4.89296	3.49628	2.21109	3.23965
ANKS3	NC_051786.1	5955571	5971677	+	ANKS3	protein_coding	ankyrin repeat and sterile alpha motif domain containing 3, transcript variant X2	101792059							9.17426	8.54033	8.39115	14.4338	9.63609	11.7015	7.66012	9.56168	9.31682	12.1497	6.55165	8.51328
ANKS4B	NC_051786.1	9816936	9821829	+	ANKS4B	protein_coding	ankyrin repeat and sterile alpha motif domain containing 4B	101796031					GO:1904970	brush border assembly	33.3052	14.1829	0.501253	0.284435	0	0	0.0726095	0	0	0	0.0760634	0
ANKS6	NC_051773.1	68203180	68247993	+	ANKS6	protein_coding	ankyrin repeat and sterile alpha motif domain containing 6, transcript variant X3	101803708							20.8642	16.2764	29.3947	28.1687	34.3105	31.065	25.9825	24.0384	28.2467	27.4321	45.7282	35.742
ANKZF1	NC_051778.1	7679948	7685619	+	ANKZF1	protein_coding	ankyrin repeat and zinc finger peptidyl tRNA hydrolase 1, transcript variant X1	101804890							13.5775	15.1717	17.3522	17.9805	13.7775	11.6966	18	14.8581	12.7876	16.872	16.5935	18.3665
ANLN	NC_051773.1	101045048	101074381	-	ANLN	protein_coding	anillin actin binding protein, transcript variant X2	101795823							161.602	145.361	31.726	54.388	45.7033	37.4533	55.3824	66.8358	52.3733	79.4239	97.1863	80.0552
ANO1	NC_051776.1	48598446	48676266	+	ANO1	protein_coding	anoctamin 1, transcript variant X5	101801151							4.75941	3.30128	5.0938	4.68969	0.797665	1.00486	5.2069	3.75345	2.56503	3.20924	2.91349	3.06548
ANO10	NC_051773.1	120463521	120580597	-	ANO10	protein_coding	anoctamin 10, transcript variant X4	101796551							5.86817	7.07741	12.554	13.0981	12.4687	16.2295	12.9539	15.2227	11.1778	14.1621	7.37251	11.1186
ANO2	NC_051772.1	77788799	77945710	+	ANO2	protein_coding	anoctamin 2	101792947							0.133247	0	0.150693	0.0374107	0.153385	0.0834387	0.229201	0.253953	0.351431	0.037105	0.840365	0.3223
ANO3	NC_051776.1	57638980	57886187	+	ANO3	protein_coding	anoctamin 3, transcript variant X2	101800679							0.218797	0.183099	0.123721	0.089352	0.0228967	0	0.114047	0.0631816	0.139894	0.0332332	0.0119472	0.0360836
ANO4	NC_051772.1	44671096	44891654	-	ANO4	protein_coding	anoctamin 4, transcript variant X1	101791006							0.0227434	0	0.0514421	0.0510837	0.445071	1.22479	0.130405	0.346769	0.159958	0.430664	1.99448	3.19069
ANO5	NC_051776.1	56878149	56932415	+	ANO5	protein_coding	anoctamin 5, transcript variant X1	101791059							85.7679	68.7227	45.1376	50.2488	39.0448	49.6943	46.0356	50.4374	39.9733	48.8027	33.9852	42.447
ANO6	NC_051772.1	32347437	32422453	+	ANO6	protein_coding	anoctamin 6, transcript variant X4	101793189							8.75503	11.1168	4.95063	5.40439	7.26526	1.68976	4.76203	6.34296	8.48771	6.8464	7.11364	8.61211
ANO7	NC_051780.1	14739546	14750792	-	ANO7	protein_coding	anoctamin 7	101802824							1.20827	0.488586	0.921567	1.19916	0.679266	0.84459	0.902238	0.963968	1.02107	1.56495	0.607601	0.509752
ANO8	NC_051800.1	1097932	1107426	-	ANO8	protein_coding	anoctamin 8	101791135							1.81576	0.667426	6.80217	6.49989	4.67024	5.08105	4.68499	5.5514	5.91967	6.63639	9.67937	7.68596
ANO9	NC_051776.1	32301124	32319627	+	ANO9	protein_coding	anoctamin 9, transcript variant X1	101795241							0.0508144	0.0259868	0.0574672	0.142667	0	0	0.0291356	0.032282	0	0.0849008	0	0.0307276
ANOS1	NC_051772.1	131824312	131965892	+	ANOS1	protein_coding	anosmin 1, transcript variant X1	101797770							0.679948	0.69546	0.27842	0.381806	0.16194	0.176184	0.18821	0.461756	0.206128	0.248105	0.154914	0.4537
ANP32A	NC_051782.1	21100674	21119256	-	ANP32A	protein_coding	acidic nuclear phosphoprotein 32 family member A, transcript variant X3	101805403							64.977	61.7533	78.2433	85.6382	73.6344	61.4891	72.8392	77.4255	76.626	86.376	105.154	93.7166
ANP32E	NC_051797.1	453454	465780	+	ANP32E	protein_coding	acidic nuclear phosphoprotein 32 family member E, transcript variant X3	101802972							228.883	205.978	198.612	213.917	211.959	199.443	216.31	210.154	206.594	216.545	247.803	225.616
ANTKMT	NC_051786.1	5575918	5577984	-	ANTKMT	protein_coding	adenine nucleotide translocase lysine methyltransferase, transcript variant X2	101799896							26.973	23.4968	53.6412	44.2826	59.7307	54.8219	48.4938	43.7106	46.3545	46.5942	59.725	56.8107
ANTXR1	NC_051794.1	4603921	4726418	+	ANTXR1	protein_coding	ANTXR cell adhesion molecule 1, transcript variant X4	119713477							0.768336	0.22921	21.9948	20.5292	19.329	14.8548	18.099	19.9314	17.8814	15.0304	18.1138	21.0044
ANTXR2	NC_051775.1	45819666	45929863	+	ANTXR2	protein_coding	ANTXR cell adhesion molecule 2	101805180							84.2542	77.966	66.7896	64.0348	57.8625	51.9017	56.3272	57.2698	59.4813	52.2285	75.5376	67.9958
ANTXRL	NC_051777.1	18198387	18254030	-	ANTXRL	protein_coding	ANTXR like, transcript variant X1	101794618							11.1275	7.01548	36.4878	35.3245	32.1585	29.9179	25.487	31.5869	28.4335	27.7237	34.9568	34.9791
ANXA1	NC_051804.1	39457710	39478579	+	ANXA1	protein_coding	annexin A1	101790249							112.521	238.402	164.453	255.986	259.886	295.36	183.371	221.585	263.962	262.288	364.43	371.534
ANXA10	NC_051775.1	26386005	26401114	-	ANXA10	protein_coding	annexin A10	101789845							0	0	0	0	0	0	0	0	0	0	0	0
ANXA11	NC_051777.1	11941575	11968762	-	ANXA11	protein_coding	annexin A11	101794730							63.6006	69.7047	59.4471	61.2587	66.835	83.2629	54.3388	65.2431	46.3575	56.9952	147.395	135.262
ANXA13	NC_051773.1	13987508	14008908	+	ANXA13	protein_coding	annexin A13, transcript variant X3	101799747							1493.98	1125.61	5.24052	5.82144	0	0.0983622	0	0	0	0	0.660446	0.949863
ANXA2	NC_051782.1	6902283	6928341	-	ANXA2	protein_coding	annexin A2, transcript variant X1	101792273							2242.55	2114.83	1394.43	1566.3	1753.93	2392.36	1389.84	1683.08	1294.22	1909.75	2006.82	2753.45
ANXA4	NC_051794.1	4250498	4260174	+	ANXA4	protein_coding	annexin A4, transcript variant X1	119713531							157.173	211.006	107.64	109.698	97.6895	225.027	83.159	133.244	85.3706	141.762	137.494	192.165
ANXA5	NC_051775.1	43321647	43343498	+	ANXA5	protein_coding	annexin A5, transcript variant X2	101791913							491.002	477.713	238.442	274.128	291.526	518.299	253.219	341.279	236.108	378.74	647.304	802.896
ANXA6	NC_051785.1	5995571	6007720	-	ANXA6	protein_coding	annexin A6	101804492							712.779	661.954	491.417	564.981	309.606	358.487	469.72	484.737	421.993	402.696	809.932	750.407
ANXA7	NC_051777.1	16305372	16320657	-	ANXA7	protein_coding	annexin A7, transcript variant X1	101800869							67.7144	71.2292	50.6447	52.117	57.5776	63.5469	47.6261	49.4807	44.1674	56.2502	81.6342	70.8292
AOAH	NC_051773.1	100967239	101041523	+	AOAH	protein_coding	acyloxyacyl hydrolase, transcript variant X3	101793271							1.97571	4.04158	1.13613	0.902569	3.62347	4.06802	1.03682	1.87209	1.76638	2.27528	8.52821	4.57638
AOPEP	NC_051804.1	44223342	44423811	+	AOPEP	protein_coding	aminopeptidase O (putative), transcript variant X8	101804080							2.54443	2.32083	3.28864	2.9441	4.48856	4.05569	3.6757	3.16294	4.32536	3.15316	5.98092	7.72643
AOX1	NC_051778.1	39146038	39190142	+	AOX1	protein_coding	aldehyde oxidase 1, transcript variant X3	101795737							5.48737	3.68773	17.8217	7.58468	25.5906	6.34367	20.0073	6.12298	26.6361	8.93321	16.6912	9.74195
AP1AR	NC_051775.1	3350842	3368742	-	AP1AR	protein_coding	adaptor related protein complex 1 associated regulatory protein, transcript variant X3	101803231							48.5383	44.0198	56.2027	56.2807	55.7629	54.0613	44.0051	43.9755	49.7324	50.984	37.327	47.1487
AP1B1	NC_051787.1	5776433	5787052	+	AP1B1	protein_coding	adaptor related protein complex 1 subunit beta 1	101795606							119.363	111.417	120.508	127.442	124.779	111.258	135.806	114.234	115.186	113.291	82.3793	90.133
AP1G1	NC_051783.1	263278	308988	-	AP1G1	protein_coding	adaptor related protein complex 1 subunit gamma 1, transcript variant X3	101790053							56.9742	45.9184	57.6299	58.2401	51.5864	51.5109	58.9159	55.2841	59.3747	55.65	48.9458	43.868
AP1M1	NC_051800.1	2316682	2326425	-	AP1M1	protein_coding	adaptor related protein complex 1 subunit mu 1	101797387							99.6419	81.2046	77.5036	77.0342	71.7332	72.1063	78.732	73.5926	81.5094	78.3629	61.0942	54.5966
AP1M2	NW_024009824.1	91481	95532	+	AP1M2	protein_coding	adaptor related protein complex 1 subunit mu 2, transcript variant X3	119715046							0.560534	0.429992	2.85265	1.88851	1.20984	1.05301	1.36593	1.42441	0.985581	1.09263	0.92588	0.0847391
AP1S2	NC_051772.1	128021583	128052730	+	AP1S2	protein_coding	adaptor related protein complex 1 subunit sigma 2, transcript variant X6	101790911							20.808	19.5962	65.6535	79.5992	61.5239	91.717	44.6916	72.0319	43.5049	81.2228	65.2426	76.3189
AP1S3	NC_051780.1	21698774	21716151	-	AP1S3	protein_coding	adaptor related protein complex 1 subunit sigma 3	101795480							32.1373	15.4621	4.90177	4.7489	1.4603	0.926771	4.36421	3.08935	1.85877	4.35683	3.42886	6.13689
AP2A2	NC_051776.1	47496412	47545828	+	AP2A2	protein_coding	adaptor related protein complex 2 subunit alpha 2, transcript variant X1	101791487							77.5104	82.1949	85.4572	86.8751	95.7101	80.096	85.1062	86.5309	96.7608	93.7719	84.0068	80.4235
AP2B1	NC_051791.1	6690612	6767804	+	AP2B1	protein_coding	adaptor related protein complex 2 subunit beta 1, transcript variant X4	101805247							123.07	121.035	128.648	135.954	125.283	125.064	117.354	114.653	123.222	125.191	89.2188	101.46
AP2M1	NC_051780.1	9353880	9381957	-	AP2M1	protein_coding	adaptor related protein complex 2 subunit mu 1, transcript variant X1	101804101							482.319	507.09	420.621	445.435	481.66	510.305	425.236	446.754	395.947	435.945	421.504	394.025
AP3B1	NC_051804.1	24934812	25095285	+	AP3B1	protein_coding	adaptor related protein complex 3 subunit beta 1, transcript variant X3	101804055							65.1665	68.7277	83.4619	83.1433	81.3312	86.6941	77.5027	76.3895	70.6265	84.2887	80.5021	82.1777
AP3B2	NC_051782.1	11021348	11031894	+	AP3B2	protein_coding	adaptor related protein complex 3 subunit beta 2, transcript variant X1	101791839							7.44949	7.0899	3.77327	6.88023	1.88724	2.8097	2.3748	5.29904	1.38232	3.2358	3.42068	4.66125
AP3D1	NC_051800.1	4887461	4931406	-	AP3D1	protein_coding	adaptor related protein complex 3 subunit delta 1	101790870							68.804	56.2652	106.774	92.9667	86.3508	81.3974	89.5721	85.0238	98.5597	89.3504	69.6705	75.059
AP3M1	NC_051777.1	15477667	15493694	+	AP3M1	protein_coding	adaptor related protein complex 3 subunit mu 1, transcript variant X1	101804994							265.662	238.034	125.258	141.787	122.215	137.898	111.426	121.204	120.443	145.112	145.167	153.318
AP3M2	NC_051794.1	205330	213494	-	AP3M2	protein_coding	adaptor related protein complex 3 subunit mu 2, transcript variant X3	101790763							94.2507	107.004	94.8252	103.585	93.1883	77.7136	86.4485	90.4782	91.9306	93.4767	54.4773	58.3891
AP3S1	NC_051804.1	68087883	68121623	-	AP3S1	protein_coding	adaptor related protein complex 3 subunit sigma 1, transcript variant X1	101796033							118.105	115.983	158.861	159.705	145.891	135.908	168.09	176.057	178.39	170.888	133.663	139.311
AP3S2	NC_051782.1	22096160	22103088	-	AP3S2	protein_coding	adaptor related protein complex 3 subunit sigma 2, transcript variant X1	101789511							50.5028	43.2807	66.3741	68.8249	60.2815	61.9292	58.6575	59.636	65.7555	53.4543	52.7808	59.0194
AP4B1	NC_051798.1	6410524	6417588	-	AP4B1	protein_coding	adaptor related protein complex 4 subunit beta 1, transcript variant X2	101796667							24.6576	26.0557	39.1771	38.7683	38.2751	29.5926	39.3089	30.6376	36.9184	35.3511	27.1133	33.1874
AP4E1	NC_051782.1	2478694	2501854	-	AP4E1	protein_coding	adaptor related protein complex 4 subunit epsilon 1, transcript variant X1	101793712							17.3105	19.7591	18.4966	19.4842	18.4007	18.2615	18.0847	18.0562	21.2738	19.8244	13.8633	18.4363
AP4S1	NC_051776.1	44780241	44802977	+	AP4S1	protein_coding	adaptor related protein complex 4 subunit sigma 1, transcript variant X2	101796039							4.27656	4.46921	2.83879	4.0371	5.95739	4.69612	4.47768	4.01623	5.0856	6.07521	2.94098	2.58604
AP5M1	NC_051776.1	5164419	5173536	+	AP5M1	protein_coding	adaptor related protein complex 5 subunit mu 1, transcript variant X2	101794872							12.255	14.9899	7.92992	8.72599	10.3986	8.38605	4.8535	8.74867	7.70096	6.61415	9.48578	9.16781
AP5Z1	NC_051786.1	13835498	13844563	+	AP5Z1	protein_coding	adaptor related protein complex 5 subunit zeta 1	101789663							18.9895	17.3662	18.1069	22.6223	19.2019	17.9532	14.8163	16.3217	16.8909	18.7877	16.0578	16.8417
APAF1	NC_051772.1	45588354	45623037	-	APAF1	protein_coding	apoptotic peptidase activating factor 1, transcript variant X2	101799443							12.2804	9.05574	12.4545	10.8774	8.89219	9.05422	12.4925	9.56326	13.3037	9.81778	9.94594	9.31839
APBA1	NC_051804.1	38065317	38154580	-	APBA1	protein_coding	amyloid beta precursor protein binding family A member 1, transcript variant X2	101797161							8.817	6.37112	10.4356	7.87741	10.6015	8.42702	9.64012	7.82377	9.33098	8.40945	9.04808	8.97963
APBA2	NC_051782.1	6077585	6175772	-	APBA2	protein_coding	amyloid beta precursor protein binding family A member 2, transcript variant X5	101790882							25.003	17.9235	11.1457	14.2217	12.0908	11.7003	11.5494	14.9236	12.6918	14.2258	14.6612	12.4743
APBA3	NC_051800.1	4158687	4165107	+	APBA3	protein_coding	amyloid beta precursor protein binding family A member 3	101790526							15.1143	15.1279	17.4594	18.2269	16.6529	17.622	16.2594	14.5402	16.7045	18.2383	12.5368	15.8856
APBB1	NC_051772.1	207020952	207027156	-	APBB1	protein_coding	amyloid beta precursor protein binding family B member 1, transcript variant X12	113844595							43.5604	44.1261	50.1239	62.8913	43.6184	52.4104	44.0631	56.7005	49.7232	52.4614	35.3277	49.5994
APBB2	NC_051775.1	51951006	52111871	+	APBB2	protein_coding	amyloid beta precursor protein binding family B member 2, transcript variant X7	101797892							52.5185	39.4151	33.1434	28.9172	30.7817	35.4067	31.6008	28.6035	26.3543	24.8968	40.6531	46.87
APBB3	NC_051785.1	11568668	11573842	+	APBB3	protein_coding	amyloid beta precursor protein binding family B member 3	101800669							3.93862	3.22278	7.46947	4.89959	7.32393	5.23622	3.40482	4.15745	5.46915	4.99454	9.24451	10.3329
APC	NC_051804.1	62082134	62170112	+	APC	protein_coding	APC regulator of WNT signaling pathway, transcript variant X1	101795988							30.2101	26.5094	23.2785	21.8584	19.8007	21.4174	26.1223	22.8418	22.282	21.4451	23.8877	22.4528
APC2	NC_051800.1	876324	890798	+	APC2	protein_coding	APC regulator of WNT signaling pathway 2	101793979							1.7299	1.26206	1.19025	1.88841	0.584869	0.484812	0.707493	1.1989	0.382866	0.592885	1.80201	2.67736
APCDD1	NC_051773.1	52483743	52512948	+	APCDD1	protein_coding	APC down-regulated 1	101790064							4.96631	2.73823	34.7522	44.7716	59.4465	18.9508	44.2482	43.1848	70.8809	65.3877	16.1502	16.2826
APCDD1L	NC_051792.1	8667509	8685690	+	APCDD1L	protein_coding	APC down-regulated 1 like, transcript variant X2	101792944							1.71536	1.11343	18.504	19.5976	17.4676	19.252	15.2827	22.2142	10.3243	23.5161	9.0748	6.26358
APELA	NC_051775.1	27553946	27559104	-	APELA	protein_coding	apelin receptor early endogenous ligand	101804440							6.16641	4.30218	2.30918	2.84344	2.35044	1.99461	2.76296	5.967	2.24984	10.5075	3.72837	7.75401
APH1A	NC_051797.1	415171	419084	-	APH1A	protein_coding	aph-1 homolog A, gamma-secretase subunit	113839891							49.979	50.3493	45.4562	41.8428	39.7701	39.7805	49.1133	45.3315	48.5267	41.3333	44.035	32.4982
API5	NC_051776.1	52613368	52627795	+	API5	protein_coding	apoptosis inhibitor 5	101791903							99.5171	88.6132	104.867	117.293	102.347	99.1232	111.514	111.819	109.001	115.101	101.451	98.8931
APLF	NC_051774.1	9617716	9644044	-	APLF	protein_coding	aprataxin and PNKP like factor, transcript variant X3	101790043							13.9188	13.3549	16.8133	22.6971	23.2151	26.9841	16.3567	21.3534	20.9122	26.0155	23.7091	34.136
APLN	NC_051781.1	7285808	7289268	-	APLN	protein_coding	apelin, transcript variant X1	119717810							3.95103	3.06973	0.47261	0.810639	0.218661	0	0.435657	0.241351	0.667985	0.634749	0.45638	0.505407
APLNR	NC_051776.1	54637896	54639301	-	APLNR	protein_coding	apelin receptor	106020638							0.154286	0.0789032	0.261729	0.259906	0	0	0	0.0980168	0	0	0	0.0932973
APLP2	NC_051796.1	1920038	1967837	-	APLP2	protein_coding	amyloid beta precursor like protein 2, transcript variant X5	101795277							2517.95	2730.12	1040.32	815.576	1230.44	886.85	1030.84	837.488	1063.74	914.916	1394.42	880.064
APOA1	NC_051796.1	6556847	6558569	-	APOA1	protein_coding	apolipoprotein A1	101797140							1570.74	1918.01	1526.38	2026.45	2577.1	4641.02	1750.07	3479.03	2255.41	4479.13	13016.4	8331.96
APOA4	NC_051796.1	6553186	6554726	-	APOA4	protein_coding	apolipoprotein A4	101797331							0.842107	3.01462	0	0.756579	0.0969375	0.632786	0.289705	1.28396	0.0987111	0.562797	1.21394	0.611069
APOB	NC_051774.1	110124337	110162537	-	APOB	protein_coding	apolipoprotein B	101799540							3.98064	2.18666	0.276783	0.250603	0.14915	0.03606	0.0495275	0.0457299	0.0506265	0.0561254	0.380479	0.0957617
APOBEC1	NC_051772.1	79840258	79850112	-	APOBEC1	protein_coding	apolipoprotein B mRNA editing enzyme catalytic subunit 1, transcript variant X2	101792029							0	0.0764913	0	0	0	0	0	0	0	0	0	0
APOBEC2	NC_051798.1	1081578	1090863	-	APOBEC2	protein_coding	apolipoprotein B mRNA editing enzyme catalytic subunit 2	101805151							0.101179	0.31046	0	0	0	0.126715	0	0.385667	0.118601	0.225399	0	0.489463
APOC3	NC_051796.1	6555404	6556284	+	APOC3	protein_coding	apolipoprotein C3	106015890							126.442	165.093	2.01088	3.10624	0.454847	5.19599	0.226557	4.26739	0.463169	2.64074	19.9361	16.9645
APOD	NC_051780.1	12883882	12905347	-	APOD	protein_coding	apolipoprotein D, transcript variant X6	101797223							0.679028	1.00319	4.18094	3.05031	4.11669	3.96856	2.78592	2.97173	3.7675	3.41197	3.35349	4.63533
APOH	NC_051790.1	3231960	3238447	-	APOH	protein_coding	apolipoprotein H	101799362							49.1781	42.0453	0.341207	0.423537	0	0	0	0	0	0	0	0
APOLD1	NC_051772.1	44030640	44034973	-	APOLD1	protein_coding	apolipoprotein L domain containing 1	101798726							0	0.131651	0	0	0	0	0	0.109028	0	0	0	0
APOO	NC_051772.1	115960233	115989490	-	APOO	protein_coding	apolipoprotein O	101794978							90.9417	105.678	72.5859	79.2455	84.0774	78.1159	77.8604	72.3542	79.8113	90.9021	46.9022	54.4743
APOOL	NC_051781.1	19750371	19764305	-	APOOL	protein_coding	apolipoprotein O like	101801562							13.8681	12.0638	12.4163	13.5895	14.0859	16.1337	11.6156	14.036	14.1444	17.3781	11.8823	14.9223
APPBP2	NC_051791.1	2506939	2531326	-	APPBP2	protein_coding	amyloid beta precursor protein binding protein 2	101790018							17.8882	17.6864	19.194	19.7462	18.8505	19.088	20.9301	23.0056	18.5135	21.545	14.2736	17.7118
APPL1	NC_051784.1	22895162	22931202	+	APPL1	protein_coding	adaptor protein, phosphotyrosine interacting with PH domain and leucine zipper 1, transcript variant X2	101798507							10.2564	8.62001	16.7064	15.5721	15.1928	14.8165	15.992	14.3853	16.0672	18.0131	20.4776	23.0967
APPL2	NC_051772.1	57160654	57198320	+	APPL2	protein_coding	adaptor protein, phosphotyrosine interacting with PH domain and leucine zipper 2	101800763							17.5845	19.0767	31.8119	37.8194	37.0111	40.5339	31.4532	33.4171	35.3663	38.5627	47.1177	59.267
APRT	NC_051783.1	1812670	1816367	+	APRT	protein_coding	adenine phosphoribosyltransferase	101803803							45.9826	44.609	45.0752	50.5398	33.9404	39.0739	42.4278	41.4058	40.5929	47.5795	40.9139	39.5109
APTX	NC_051804.1	69467151	69475421	+	APTX	protein_coding	aprataxin, transcript variant X1	101792244							137.929	125.886	130.079	144.964	139.951	119.217	134.254	148.953	145.012	172.114	94.4247	112.832
AQP1	NC_051773.1	160256302	160275574	+	AQP1	protein_coding	aquaporin 1 (Colton blood group)	101799723	GO:0016021	integral component of membrane	GO:0015267	channel activity			0.367811	0.250801	1.06302	3.02917	6.86846	0.307095	6.93604	6.3869	14.2278	7.14686	3.33842	3.16325
AQP10	NC_051797.1	2322885	2324999	+	AQP10	protein_coding	aquaporin 10, transcript variant X1	113840044							3.07617	1.63144	4.38085	2.81492	5.11488	3.42449	2.48237	2.31616	4.40716	2.4112	3.42166	6.75171
AQP11	NC_051772.1	203944999	203956080	-	AQP11	protein_coding	aquaporin 11, transcript variant X1	101794814							0.301846	0.205822	1.13788	0.790969	1.15821	1.76413	1.26918	0.12784	0.943524	1.12072	0.483475	0.486739
AQP2	NW_024009684.1	137222	141412	-	AQP2	protein_coding	aquaporin 2	101796845							0	0	0	0	0	0	0	0	0	0	0	0
AQP3	NC_051804.1	8725391	8738527	-	AQP3	protein_coding	aquaporin 3 (Gill blood group), transcript variant X2	101795669							4.56769	21.6966	20.838	254.443	15.9523	120.325	6.61407	114.302	16.5164	272.715	53.8485	287.539
AQP4	NC_051773.1	44817810	44830552	-	AQP4	protein_coding	aquaporin 4	101798538							0.0197063	0	0.334294	0.0663931	0.612482	0.0493598	0.564953	0.0250385	0.277195	0.0219502	0.591827	0.0714986
AQP5	NW_024009684.1	126649	130714	-	AQP5	protein_coding	aquaporin 5	101796650							0.059302	0.181965	0.201198	0.133198	0.0682644	0.297076	0.0680044	0.678133	0.0695133	0.330273	0.284957	0
AQP8	NC_051786.1	16721456	16730027	+	AQP8	protein_coding	aquaporin 8	101790185							0	0.0286735	0.0317043	0	0	0	0	0	0	0.0312261	0	0
AQP9	NC_051782.1	4749503	4778377	+	AQP9	protein_coding	aquaporin 9, transcript variant X2	101802086							14.5827	24.311	1.42844	1.90851	1.1103	1.1792	1.55376	2.15923	1.83051	1.43247	2.40013	1.38869
AQR	NC_051776.1	42231734	42288654	+	AQR	protein_coding	aquarius intron-binding spliceosomal factor, transcript variant X1	101794976							40.8055	36.8099	43.7477	43.1893	43.6804	39.9446	44.1009	39.8747	45.2206	40.791	41.0997	41.9232
AR	NC_051781.1	21765399	21825455	-	AR	protein_coding	androgen receptor	119717807							3.31951	2.4499	1.35442	2.20754	1.67833	2.29875	1.16438	1.93519	1.00711	1.6675	5.27004	4.91202
ARAP1	NW_024009779.1	87	22810	-	ARAP1	protein_coding	ArfGAP with RhoGAP domain, ankyrin repeat and PH domain 1	119714986							44.7043	44.342	38.9724	40.4918	40.9133	49.6234	37.658	37.432	37.1947	39.1373	56.6578	57.9881
ARAP2	NC_051775.1	53633382	53756679	+	ARAP2	protein_coding	ArfGAP with RhoGAP domain, ankyrin repeat and PH domain 2, transcript variant X2	101800494							4.80998	3.62873	11.3231	10.4397	15.2952	13.5646	10.6991	11.0527	10.5167	12.3873	12.0072	16.874
ARAP3	NC_051785.1	13100820	13117949	-	ARAP3	protein_coding	ArfGAP with RhoGAP domain, ankyrin repeat and PH domain 3, transcript variant X3	101796955							7.22784	6.98723	2.4143	2.97973	2.82606	2.7118	5.9978	3.79743	2.75264	1.88533	1.28227	0.811436
ARC	NC_051773.1	1694829	1701082	+	ARC	protein_coding	activity regulated cytoskeleton associated protein	101790723							0.611061	0.229167	13.9134	8.89836	8.60506	7.72938	17.8687	10.5332	10.0518	8.32651	3.40117	3.67047
ARCN1	NC_051796.1	5695395	5704195	-	ARCN1	protein_coding	archain 1	101799828							221.01	193.282	318.762	325.527	305.43	277.903	355.469	338.295	301.214	302.548	334.009	301.578
AREG	NC_051775.1	46489728	46497163	-	AREG	protein_coding	amphiregulin	101797950							114.044	92.9285	10.5998	7.24041	11.4752	9.49917	13.0469	12.5283	11.8757	9.35372	4.94633	7.01091
AREL1	NC_051776.1	24796676	24818423	+	AREL1	protein_coding	apoptosis resistant E3 ubiquitin protein ligase 1, transcript variant X1	101795215							23.8381	18.8591	30.4515	39.9338	30.1848	47.3828	29.49	43.0002	30.3137	40.5328	35.5571	42.4804
ARF1	NC_051773.1	161651500	161662796	-	ARF1	protein_coding	ADP ribosylation factor 1	101799870							775.795	733.079	732.824	771.226	620.586	627.952	753.338	759.114	734.162	744.183	630.668	651.689
ARF3	NW_024010180.1	76217	79624	+	ARF3	protein_coding	ADP ribosylation factor 3	119715307							214.1	214.259	176.003	186.315	161.05	166.063	185.344	173.82	183.476	168.356	158.046	160.614
ARF4	NC_051784.1	13107785	13117897	+	ARF4	protein_coding	ADP ribosylation factor 4	101795419							391.368	359.313	867.461	799.897	640.832	595.804	833.208	751.129	758.593	708.131	538.661	557.034
ARF5	NC_051772.1	975678	980304	+	ARF5	protein_coding	ADP ribosylation factor 5, transcript variant X2	106017617							51.3103	28.9025	90.5861	53.3288	74.9622	55.2134	84.9098	56.2855	83.8052	44.255	55.258	31.0917
ARF6	NC_051776.1	3025062	3029117	+	ARF6	protein_coding	ADP ribosylation factor 6	101801257							70.4905	83.094	68.5901	72.3467	64.9212	75.5215	77.6455	67.9545	66.3284	68.1216	78.7369	80.9825
ARFGAP1	NC_051792.1	14482853	14505625	+	ARFGAP1	protein_coding	ADP ribosylation factor GTPase activating protein 1, transcript variant X4	101801367							45.8192	34.9681	66.3563	71.2897	57.0573	52.2955	68.5824	63.8973	66.4293	60.6652	43.2539	44.376
ARFGAP2	NC_051776.1	32543772	32553503	+	ARFGAP2	protein_coding	ADP ribosylation factor GTPase activating protein 2	101791771							88.0608	81.7617	64.6822	64.3925	70.2931	61.2169	67.8885	74.9768	62.8418	72.9673	56.0218	57.7868
ARFGAP3	NC_051772.1	73986635	74041185	+	ARFGAP3	protein_coding	ADP ribosylation factor GTPase activating protein 3, transcript variant X2	101799132							60.4184	54.9483	386.9	270.795	136.935	91.8501	215.802	148.409	363.106	178.778	116.185	112.802
ARFGEF1	NC_051773.1	37965657	38057864	+	ARFGEF1	protein_coding	ADP ribosylation factor guanine nucleotide exchange factor 1, transcript variant X1	101803836							30.3185	24.8503	36.9523	29.6503	28.1035	27.9569	32.2686	29.3734	30.9824	28.8995	33.5736	38.9468
ARFGEF2	NC_051792.1	800670	835119	-	ARFGEF2	protein_coding	ADP ribosylation factor guanine nucleotide exchange factor 2	101803298							26.2018	24.2557	29.7166	24.2725	24.7793	24.8564	25.8828	22.8475	26.2239	24.6005	28.0552	29.0717
ARFGEF3	NC_051774.1	58251059	58340313	-	ARFGEF3	protein_coding	ARFGEF family member 3	101797471							3.01376	2.45459	10.6037	9.50011	5.29562	5.82135	7.27775	5.71345	7.66353	6.22541	2.98828	6.05547
ARFIP1	NC_051775.1	31871732	31914351	-	ARFIP1	protein_coding	ADP ribosylation factor interacting protein 1, transcript variant X9	101789592							81.3475	71.477	103.556	104.741	106.275	98.1473	107.946	103.694	111.933	110.9	118.97	110.56
ARFIP2	NC_051772.1	207049540	207055994	-	ARFIP2	protein_coding	ADP ribosylation factor interacting protein 2, transcript variant X2	101789432							95.4431	69.1293	80.3182	80.4676	71.3071	68.685	99.3592	96.1523	75.2479	73.0421	72.0447	69.6679
ARFRP1	NC_051792.1	15417693	15428609	+	ARFRP1	protein_coding	ADP ribosylation factor related protein 1, transcript variant X1	101801873			GO:0005525, GO:0003924	GTP binding, GTPase activity			56.3364	52.0187	79.1673	67.4127	71.2891	72.5048	76.7043	70.9206	82.4618	81.6987	47.0342	69.5979
ARG2	NC_051776.1	38597858	38616757	+	ARG2	protein_coding	arginase 2	101796754							32.5045	35.8917	22.8166	27.3054	21.1401	22.3517	22.3449	24.8674	23.6492	24.8734	10.0467	12.8256
ARGLU1	NC_051772.1	148065972	148076609	+	ARGLU1	protein_coding	arginine and glutamate rich 1, transcript variant X2	101794801							83.4138	84.8616	116.265	115.169	115.488	107.612	120.297	105.782	122.296	123.045	86.4953	131.561
ARHGAP1	NC_051776.1	32789968	32814014	+	ARHGAP1	protein_coding	Rho GTPase activating protein 1, transcript variant X1	101793383							120.079	88.6261	150.446	131.604	125.019	140.248	129.369	119.968	134.351	121.558	130.588	142.532
ARHGAP10	NC_051775.1	33815329	33975753	-	ARHGAP10	protein_coding	Rho GTPase activating protein 10, transcript variant X1	101801439							5.50258	4.42522	7.32973	5.83257	9.47657	6.11729	8.43638	4.77733	9.53927	6.25344	4.56837	4.19431
ARHGAP12	NC_051773.1	149030985	149108816	-	ARHGAP12	protein_coding	Rho GTPase activating protein 12, transcript variant X11	101790695							28.8781	27.7175	21.4342	16.7478	23.8841	19.5928	17.8448	14.4487	20.4429	18.9258	19.5125	15.643
ARHGAP15	NC_051778.1	4247911	4580077	-	ARHGAP15	protein_coding	Rho GTPase activating protein 15, transcript variant X1	101794846							0.596531	0.969046	1.30958	0.236446	0.0807865	0.351571	1.73029	0.401263	0.90491	0.2736	0.252921	0.594133
ARHGAP17	NC_051786.1	16653829	16695429	-	ARHGAP17	protein_coding	Rho GTPase activating protein 17, transcript variant X5	101804588							70.8479	67.7049	87.1853	95.0739	83.9742	76.8484	81.1413	72.7392	93.8506	92.2238	88.1026	80.3104
ARHGAP18	NC_051774.1	62074997	62165748	+	ARHGAP18	protein_coding	Rho GTPase activating protein 18, transcript variant X2	101802341							11.1442	14.5971	2.10521	3.26125	0.171426	0.373011	0.398471	3.18512	0.378219	2.1564	1.04357	2.10122
ARHGAP19	NC_051777.1	23273796	23295094	+	ARHGAP19	protein_coding	Rho GTPase activating protein 19, transcript variant X2	101798934							22.0018	19.3913	11.6081	19.6099	16.0135	12.2499	20.6054	25.1934	19.5622	26.5247	17.8429	12.881
ARHGAP20	NC_051772.1	189209976	189271252	+	ARHGAP20	protein_coding	Rho GTPase activating protein 20, transcript variant X1	101795059							14.2724	22.4585	3.8431	3.52276	1.42428	1.24402	1.6187	1.99278	2.41043	2.03815	1.40261	1.68607
ARHGAP21	NC_051773.1	146212706	146332029	-	ARHGAP21	protein_coding	Rho GTPase activating protein 21, transcript variant X2	101799277							45.0186	36.8451	33.6662	35.8309	32.6821	38.0037	34.379	37.5558	33.7249	39.4989	27.9436	30.92
ARHGAP22	NC_051777.1	18585194	18732135	-	ARHGAP22	protein_coding	Rho GTPase activating protein 22, transcript variant X3	101793025							2.37154	2.67603	16.8362	17.9045	2.28963	2.93176	6.00056	9.44794	9.07502	11.5718	1.21309	2.73862
ARHGAP23	NC_051799.1	743630	762067	+	ARHGAP23	protein_coding	Rho GTPase activating protein 23	101795727							19.7267	14.0548	36.8201	31.1671	32.0242	34.3977	35.3825	34.3833	37.3336	32.6402	25.2573	29.3224
ARHGAP24	NC_051775.1	44612813	44774556	+	ARHGAP24	protein_coding	Rho GTPase activating protein 24, transcript variant X2	101794848							5.10416	2.32657	5.93973	7.31063	6.13101	13.2017	5.40783	6.69673	4.55232	5.85015	17.6839	15.9916
ARHGAP25	NC_051794.1	4505185	4526885	+	ARHGAP25	protein_coding	Rho GTPase activating protein 25, transcript variant X1	119713443							10.492	18.485	0.31062	0.370147	0.221319	0.103194	0.0944897	0.0697957	0.0965864	0.183561	0.824871	0.332175
ARHGAP26	NC_051785.1	1178171	1298926	-	ARHGAP26	protein_coding	Rho GTPase activating protein 26, transcript variant X6	101794498							3.77942	6.02856	7.34422	10.6785	6.99205	10.2367	7.65336	9.20396	7.11997	10.608	5.63922	9.10542
ARHGAP27	NC_051799.1	6031733	6041863	-	ARHGAP27	protein_coding	Rho GTPase activating protein 27, transcript variant X2	119713022							0.790401	1.30392	0.144175	0	0.0293501	0.0957956	0.0292384	0.0647916	0.0298871	0	0.245034	0.15418
ARHGAP28	NC_051773.1	53816351	53894688	-	ARHGAP28	protein_coding	Rho GTPase activating protein 28, transcript variant X1	101804432							6.67025	3.8057	198.818	164.479	271.597	207.479	186.943	133.661	220.15	167.852	92.0671	85.2251
ARHGAP29	NC_051779.1	1361339	1418672	-	ARHGAP29	protein_coding	Rho GTPase activating protein 29, transcript variant X2	101801071							47.1999	44.839	37.5113	24.2409	35.0452	22.1493	23.8545	20.253	32.7794	28.1317	28.5171	25.1776
ARHGAP31	NC_051772.1	85254537	85307809	+	ARHGAP31	protein_coding	Rho GTPase activating protein 31, transcript variant X1	101794242							29.4112	21.2754	9.81211	12.5312	10.6195	7.39985	10.6295	13.6193	8.59958	9.395	7.70486	9.48357
ARHGAP32	NC_051796.1	1489180	1749559	-	ARHGAP32	protein_coding	Rho GTPase activating protein 32	101794549							10.1509	7.63597	36.9204	31.1178	47.6346	42.4379	37.2452	27.9698	35.1085	28.6723	35.5548	31.084
ARHGAP40	NC_051792.1	5069565	5108040	-	ARHGAP40	protein_coding	Rho GTPase activating protein 40, transcript variant X8	101804252							3.43202	1.36265	1.78509	2.09791	0.250044	0.308311	1.84328	2.66792	0.950579	1.98399	1.14814	3.31005
ARHGAP42	NC_051772.1	193269357	193432863	-	ARHGAP42	protein_coding	Rho GTPase activating protein 42	101801794							8.77594	5.60551	21.3892	15.729	22.596	18.4377	23.9066	13.8813	26.2425	15.3611	18.6753	13.5162
ARHGAP44	NC_051790.1	10470790	10494883	+	ARHGAP44	protein_coding	Rho GTPase activating protein 44	119713189							1.58196	1.82031	3.3918	4.40452	5.50108	4.95308	3.70381	4.22941	4.48138	4.9559	1.97959	4.54393
ARHGAP45	NC_051800.1	544550	562333	+	ARHGAP45	protein_coding	Rho GTPase activating protein 45	101796718							17.7433	24.9098	5.81069	6.34723	7.78745	7.24985	9.91819	7.76864	4.5572	4.76922	5.39045	6.0068
ARHGAP5	NC_051776.1	45210690	45256370	+	ARHGAP5	protein_coding	Rho GTPase activating protein 5, transcript variant X1	101802186							47.325	39.7464	60.9089	62.5987	67.953	67.2165	54.9988	56.7721	53.0919	67.1003	57.1957	52.2141
ARHGAP6	NC_051772.1	130186667	130503097	+	ARHGAP6	protein_coding	Rho GTPase activating protein 6, transcript variant X2	101796603							2.04356	2.49417	16.3332	13.9051	22.595	25.8299	15.518	13.7026	17.3116	15.7043	10.418	11.6306
ARHGAP8	NC_051772.1	72284583	72389892	-	ARHGAP8	protein_coding	Rho GTPase activating protein 8, transcript variant X13	101794945							9.13754	7.99069	9.39725	4.86741	12.0121	5.56629	7.40772	3.5777	12.0053	6.1806	9.38507	8.17972
ARHGAP9	NW_024009682.1	5519	12585	-	ARHGAP9	protein_coding	Rho GTPase activating protein 9, transcript variant X2	113839971							8.70874	12.7538	1.70118	0.400103	0.729083	0.49576	0.453942	0.603555	0.556817	0.440926	0.237768	0.718117
ARHGDIA	NC_051790.1	320658	328079	+	ARHGDIA	protein_coding	Rho GDP dissociation inhibitor alpha	119713135							465.785	479.061	383.757	433.975	405.469	474.932	415.428	442.817	381.199	418.153	439.15	431.52
ARHGDIB	NC_051772.1	44259398	44268069	-	ARHGDIB	protein_coding	Rho GDP dissociation inhibitor beta	101804712							193.546	324.658	177.56	217.709	197.042	225.233	165.307	212.964	155.544	189.111	149.176	147.374
ARHGDIG	NC_051786.1	6678732	6681796	+	ARHGDIG	protein_coding	Rho GDP dissociation inhibitor gamma	113845229							61.6999	56.2542	94.721	99.2345	107.501	165.733	95.0859	92.2292	98.5048	100.289	82.8398	93.6972
ARHGEF10	NC_051774.1	97815754	97934378	-	ARHGEF10	protein_coding	Rho guanine nucleotide exchange factor 10, transcript variant X1	101795570							3.58296	2.3308	19.2356	17.6986	30.3724	20.6654	21.6929	21.3494	21.7881	19.6336	18.9154	16.7519
ARHGEF10L	NC_051793.1	7128731	7154713	-	ARHGEF10L	protein_coding	Rho guanine nucleotide exchange factor 10 like, transcript variant X2	101799724							24.9464	26.7665	17.147	18.8807	16.6265	17.4812	16.2515	16.4525	17.5679	15.7423	23.9744	21.8118
ARHGEF12	NC_051796.1	4377974	4452289	+	ARHGEF12	protein_coding	Rho guanine nucleotide exchange factor 12, transcript variant X4	101801214							16.819	16.3398	20.6356	21.3664	22.1373	23.5834	17.2778	18.1953	20.0193	20.8545	20.1526	20.681
ARHGEF16	NC_051793.1	1251924	1261938	+	ARHGEF16	protein_coding	Rho guanine nucleotide exchange factor 16	101792095							11.81	19.8606	8.84949	11.1882	5.46295	7.98514	6.27301	6.39807	6.03001	7.54582	10.1835	14.1516
ARHGEF17	NC_051772.1	205567524	205603592	+	ARHGEF17	protein_coding	Rho guanine nucleotide exchange factor 17	101790388							14.0563	9.85997	30.8408	35.875	34.4777	44.1818	29.4989	34.7804	30.1131	32.0984	37.4045	40.9821
ARHGEF18	NC_051800.1	1895796	1945085	-	ARHGEF18	protein_coding	Rho/Rac guanine nucleotide exchange factor 18, transcript variant X6	101794832							8.62498	7.62077	8.48663	7.22871	6.05784	6.61745	6.1327	6.82209	7.15717	6.95562	11.0793	13.7102
ARHGEF26	NC_051780.1	1073950	1123265	+	ARHGEF26	protein_coding	Rho guanine nucleotide exchange factor 26	101790745							28.2578	18.6885	1.36417	1.26584	1.45684	0.742962	1.6327	1.23113	1.62257	1.14536	0.475102	0.645716
ARHGEF28	NC_051804.1	26911873	27044669	-	ARHGEF28	protein_coding	Rho guanine nucleotide exchange factor 28, transcript variant X2	101793140							69.8516	50.1773	4.69195	3.02574	5.17536	1.63536	3.90465	2.98221	3.13878	3.314	7.44609	4.07801
ARHGEF3	NC_051784.1	22673273	22803018	-	ARHGEF3	protein_coding	Rho guanine nucleotide exchange factor 3, transcript variant X2	101792952							1.37852	1.40996	6.6814	6.05643	6.87054	8.29068	4.58608	4.61939	6.90746	5.70322	7.33373	7.49316
ARHGEF33	NC_051774.1	12504469	12534537	-	ARHGEF33	protein_coding	Rho guanine nucleotide exchange factor 33, transcript variant X1	101802430							0	0	0	0	0	0	0	0.0705882	0.065122	0.0206273	0	0
ARHGEF37	NC_051785.1	20523342	20536878	-	ARHGEF37	protein_coding	Rho guanine nucleotide exchange factor 37, transcript variant X1	101802784							5.04897	3.10763	1.26327	0.551967	1.31156	0.447664	1.79333	0.851565	1.38793	0.44792	2.9253	2.53976
ARHGEF38	NC_051775.1	5823381	5860712	-	ARHGEF38	protein_coding	Rho guanine nucleotide exchange factor 38	101795927							0.189381	0.140873	0.253116	0.290022	0.0990917	0.150931	0.296143	0.284373	0.22199	0.153414	0.248184	0.291502
ARHGEF39	NC_051804.1	10899098	10911261	+	ARHGEF39	protein_coding	Rho guanine nucleotide exchange factor 39, transcript variant X4	101800377							12.1377	8.55984	10.0287	12.6353	12.1219	7.01055	11.9486	16.1261	13.3182	17.9647	15.3799	9.58517
ARHGEF4	NC_051780.1	14092214	14303810	+	ARHGEF4	protein_coding	Rho guanine nucleotide exchange factor 4, transcript variant X1	101800934							2.08935	2.97388	3.24691	2.82228	2.20328	4.08969	3.29234	3.98203	2.39773	3.42578	3.54549	5.65452
ARHGEF5	NC_051772.1	77476201	77506264	+	ARHGEF5	protein_coding	Rho guanine nucleotide exchange factor 5	101800028							35.8074	26.1533	26.1169	22.4628	26.9649	28.6453	24.3478	21.2049	23.945	22.6833	21.2992	24.0947
ARHGEF6	NC_051781.1	15057012	15095305	-	ARHGEF6	protein_coding	Rac/Cdc42 guanine nucleotide exchange factor 6, transcript variant X5	101805138	GO:0030027	lamellipodium	GO:0005085	guanyl-nucleotide exchange factor activity	GO:0035556	intracellular signal transduction	45.4678	45.1466	65.0469	58.3874	63.2332	59.3494	52.6024	54.4557	55.4378	58.3595	69.0376	61.0415
ARHGEF7	NC_051772.1	146330360	146441335	+	ARHGEF7	protein_coding	Rho guanine nucleotide exchange factor 7, transcript variant X1	101802568							17.5528	18.2064	17.8918	17.2907	13.0227	14.2568	14.0475	13.296	15.706	13.2706	13.6752	16.7391
ARHGEF9	NC_051781.1	5707356	5884174	-	ARHGEF9	protein_coding	Cdc42 guanine nucleotide exchange factor 9, transcript variant X7	101792323							0.149193	0.130797	0.0602593	0.0478715	0.0368016	0.0400388	0.0733229	0.0541606	0.0499665	0.166181	0.0768107	0.0902174
ARID1A	NC_051795.1	3769990	3831015	+	ARID1A	protein_coding	AT-rich interaction domain 1A, transcript variant X3	101800167							48.3814	41.6745	42.903	41.1506	37.0842	37.0232	36.3196	33.3675	41.237	35.2206	39.4466	39.2746
ARID1B	NC_051774.1	54794974	55114339	+	ARID1B	protein_coding	AT-rich interaction domain 1B	101792634							21.1165	18.891	27.0399	30.6617	25.9407	26.2812	24.5674	26.8488	23.8955	24.987	34.8008	29.7299
ARID2	NC_051772.1	32500626	32603195	+	ARID2	protein_coding	AT-rich interaction domain 2	101791630			GO:0003677	DNA binding	GO:0006355	regulation of transcription, DNA-templated	13.454	12.4855	20.0261	19.5442	27.5454	20.459	21.3391	18.6261	25.3045	22.3015	19.8741	17.327
ARID3A	NC_051800.1	466969	490614	+	ARID3A	protein_coding	AT-rich interaction domain 3A	113845650							141.862	158.495	33.5127	32.7276	32.0384	26.9113	30.8369	25.0661	26.7234	32.2322	42.3833	24.1562
ARID3B	NC_051782.1	9824258	9855809	+	ARID3B	protein_coding	AT-rich interaction domain 3B	101793434							36.0876	29.9302	20.7593	19.5877	28.8839	21.3967	22.6355	22.7561	21.3861	21.8374	14.8436	19.6912
ARID3C	NC_051804.1	9420918	9435360	-	ARID3C	protein_coding	AT-rich interaction domain 3C	101792787							2.2983	1.44343	0	0.135847	0.185659	0	0.277428	0	0.189056	0.449122	0	0
ARID4A	NC_051776.1	5487941	5536000	+	ARID4A	protein_coding	AT-rich interaction domain 4A, transcript variant X1	101794485							18.8452	15.7741	25.6515	23.0861	21.152	17.6658	23.9184	24.6613	23.0161	21.1587	26.3214	25.4755
ARID4B	NC_051774.1	25267348	25354007	-	ARID4B	protein_coding	AT-rich interaction domain 4B, transcript variant X2	101802871							28.8502	29.7407	29.4061	22.47	27.1355	23.0883	26.3709	21.6032	27.6525	25.245	28.1081	29.2066
ARID5A	NW_024009718.1	77134	80800	+	ARID5A	protein_coding	AT-rich interaction domain 5A	119714834							48.2108	47.3169	40.6103	35.9006	65.7685	67.3766	59.458	43.8091	42.8539	41.5901	79.3019	65.0642
ARID5B	NC_051777.1	6126698	6241432	-	ARID5B	protein_coding	AT-rich interaction domain 5B, transcript variant X2	101801313							136.137	103.747	36.3912	37.6034	30.7414	40.4755	32.1209	28.6179	23.6053	29.0272	48.1469	50.5594
ARIH1	NC_051782.1	10678268	10733457	-	ARIH1	protein_coding	ariadne RBR E3 ubiquitin protein ligase 1, transcript variant X1	101790415							101.402	99.6438	89.8832	86.4452	96.0342	79.0346	93.1654	83.9758	97.6407	90.2081	68.0982	62.5794
ARIH2	NC_051784.1	9824537	9854285	+	ARIH2	protein_coding	ariadne RBR E3 ubiquitin protein ligase 2, transcript variant X5	101804527							40.8427	39.3296	39.5689	37.3092	38.7606	35.3153	39.1294	39.8338	37.2364	38.1619	26.3839	26.3525
ARL1	NC_051772.1	44560400	44565780	+	ARL1	protein_coding	ADP ribosylation factor like GTPase 1	101802381							220.696	221.447	391.435	397.408	373.241	330.548	385.506	384.569	411.855	376.785	308.511	310.087
ARL10	NC_051785.1	9392044	9394457	+	ARL10	protein_coding	ADP ribosylation factor like GTPase 10	101792897							5.97773	7.66105	10.67	9.94856	8.62216	6.67465	8.58932	9.05933	9.28645	11.5519	7.0945	4.00671
ARL11	NC_051772.1	178610325	178613469	+	ARL11	protein_coding	ADP ribosylation factor like GTPase 11, transcript variant X2	101789715							13.5043	10.4872	25.5347	24.9556	23.6469	20.5368	23.8846	22.4239	24.1633	24.5527	17.8965	14.3879
ARL13A	NC_051781.1	15903893	15910158	-	ARL13A	protein_coding	ADP ribosylation factor like GTPase 13A	101799429							0	0.0285849	0.0948187	0	0	0	0	0	0	0	0	0
ARL13B	NC_051772.1	94293186	94380441	+	ARL13B	protein_coding	ADP ribosylation factor like GTPase 13B, transcript variant X3	101805324							9.56349	8.3606	14.0367	13.3928	13.5944	16.0663	10.303	12.9162	13.0831	16.4816	13.9087	15.0668
ARL14	NC_051780.1	2371062	2373384	-	ARL14	protein_coding	ADP ribosylation factor like GTPase 14	101805230							0	0	0	0	0.0537475	0	0	0	0	0	0	0
ARL14EPL	NC_051804.1	67996767	68010700	-	ARL14EPL	protein_coding	ADP ribosylation factor like GTPase 14 effector protein like	101796430							0	0.0408498	0.0451675	0.201838	0	0.0125047	0.171748	0.152236	0.0819276	0.155702	0.0719672	0.156981
ARL15	NC_051804.1	18017669	18239698	-	ARL15	protein_coding	ADP ribosylation factor like GTPase 15, transcript variant X1	101800587							14.5495	12.5859	48.4441	45.1515	40.5123	36.8309	44.0633	39.5539	47.8079	42.0887	43.5329	38.5151
ARL16	NC_051790.1	380907	382100	+	ARL16	protein_coding	ADP ribosylation factor like GTPase 16, transcript variant X1	113845553							34.4911	40.9825	46.1441	41.5371	48.3203	52.203	48.9778	40.2805	52.9893	53.6224	68.0575	53.6065
ARL3	NC_051777.1	24298781	24323618	-	ARL3	protein_coding	ADP ribosylation factor like GTPase 3, transcript variant X2	101803144							30.8466	23.9337	36.7825	40.559	32.4252	33.5448	36.4195	34.668	36.1236	33.2443	32.2824	30.2933
ARL4A	NC_051773.1	135276754	135279530	-	ARL4A	protein_coding	ADP ribosylation factor like GTPase 4A	101796488							35.8168	39.8663	110.017	96.7375	66.7886	59.2167	63.2354	61.9818	100.734	91.7048	91.6992	100.746
ARL4C	NC_051778.1	29433604	29436996	+	ARL4C	protein_coding	ADP ribosylation factor like GTPase 4C	101802563							93.3751	109.859	313.293	221.612	305.57	260.226	290.33	235.9	310.899	213.285	259.979	162.105
ARL5A	NC_051778.1	1805025	1819886	+	ARL5A	protein_coding	ADP ribosylation factor like GTPase 5A	101799090							32.7949	24.4178	26.404	20.4328	22.3965	17.0346	26.2107	18.4848	25.128	17.181	22.5092	14.5421
ARL5B	NC_051773.1	143823903	143839819	+	ARL5B	protein_coding	ADP ribosylation factor like GTPase 5B	101802464							171.819	147.179	183.564	182.857	169.258	153.482	166.667	171.294	178.473	181.741	125.811	125.89
ARL6	NC_051772.1	95902390	95920613	+	ARL6	protein_coding	ADP ribosylation factor like GTPase 6, transcript variant X1	101804082							15.4948	10.2548	11.4972	14.0943	10.4921	12.9077	9.48729	11.9371	15.2864	15.8534	14.0656	11.7015
ARL6IP1	NC_051786.1	9007853	9014453	-	ARL6IP1	protein_coding	ADP ribosylation factor like GTPase 6 interacting protein 1	101802243							136.352	144.576	123.556	125.576	125.613	120.022	150.403	164.806	152.429	145.724	176.679	133.006
ARL6IP4	NC_051787.1	3413971	3419354	+	ARL6IP4	protein_coding	ADP ribosylation factor like GTPase 6 interacting protein 4, transcript variant X3	101803166							32.7865	37.2698	31.8017	33.5397	27.4654	27.0863	33.4565	28.047	30.6791	29.695	28.2724	25.5678
ARL6IP5	NC_051784.1	5443470	5453641	-	ARL6IP5	protein_coding	ADP ribosylation factor like GTPase 6 interacting protein 5	101796212							260.797	265.258	300.211	269.615	401.605	405.63	354.497	351.281	359.746	343.468	482.185	431.619
ARL8A	NC_051798.1	2236103	2248465	-	ARL8A	protein_coding	ADP ribosylation factor like GTPase 8A	119713943							56.0066	57.0153	37.6169	36.8627	37.3305	33.9733	38.6457	36.9168	36.9862	33.4374	38.4309	36.0933
ARL8B	NC_051784.1	1724829	1741608	-	ARL8B	protein_coding	ADP ribosylation factor like GTPase 8B	101793715							66.6907	62.5195	65.5689	72.445	62.8692	65.025	70.9519	74.6157	68.1691	71.6778	62.4432	69.8575
ARL9	NC_051775.1	12076044	12081515	-	ARL9	protein_coding	ADP ribosylation factor like GTPase 9	101792477							30.8043	34.3484	44.1226	62.6724	61.3974	76.3848	49.837	60.9446	57.0936	73.3685	58.6594	74.9577
ARMC1	NC_051773.1	38650993	38681851	+	ARMC1	protein_coding	In association with mitochondrial contact site and cristae organizing system (MICOS) complex components and mitochondrial outer membrane sorting assembly machinery (SAM) complex components may regulate mitochondrial dynamics playing a role in determining mitochondrial length, distribution and motility.	101789689	GO:0005741	mitochondrial outer membrane	GO:0046872	metal ion binding			86.8532	85.2854	92.1241	98.8518	91.0413	77.4067	96.0921	95.2066	101.647	94.2172	66.2008	69.016
ARMC10	NC_051772.1	13058791	13075254	+	ARMC10	protein_coding	armadillo repeat containing 10	101804617							12.9949	12.603	34.7791	32.2693	38.8572	35.4022	31.941	30.062	33.8635	36.1	26.3703	37.3179
ARMC12	NC_051798.1	1913045	1915906	+	ARMC12	protein_coding	armadillo repeat containing 12	113839899							0.0951016	0.389085	0.215105	0.534017	1.20422	2.14387	0.381701	0.483338	0.390171	0.158896	1.08533	0.575081
ARMC2	NC_051774.1	71706338	71770763	-	ARMC2	protein_coding	armadillo repeat containing 2, transcript variant X9	101800561							2.04698	2.41997	6.19332	3.28407	3.94764	2.89655	3.44484	1.89153	4.86123	3.52374	1.62871	2.05766
ARMC3	NC_051773.1	145599213	145661765	+	ARMC3	protein_coding	armadillo repeat containing 3, transcript variant X1	101795313							0.0209348	0.0642373	0.378811	0.399683	0.626567	0.367059	0.240069	0.345793	0.343555	0.419735	0.603574	0.810198
ARMC6	NC_051800.1	1395114	1400975	-	ARMC6	protein_coding	armadillo repeat containing 6	101801543							40.9142	42.7327	39.6917	40.819	34.2578	36.9099	35.9467	40.6838	37.4206	37.3795	29.8019	24.8281
ARMC7	NC_051790.1	9330045	9332570	-	ARMC7	protein_coding	armadillo repeat containing 7	101801613							10.3091	10.9898	20.1976	16.2249	20.475	16.1842	13.9865	14.8512	16.1691	17.9523	13.082	15.4531
ARMC8	NC_051780.1	16415185	16478118	-	ARMC8	protein_coding	armadillo repeat containing 8, transcript variant X4	101791166							18.3439	16.05	20.5472	20.2318	18.9466	20.6406	19.1509	18.5178	21.7594	21.4091	14.691	14.4985
ARMC9	NC_051780.1	10047893	10112140	-	ARMC9	protein_coding	armadillo repeat containing 9, transcript variant X2	101802836							14.7659	10.8257	12.0831	10.3811	10.3183	11.0004	9.01703	8.00787	9.68618	9.07051	13.1474	14.2283
ARMH1	NC_051779.1	21975336	21980533	+	ARMH1	protein_coding	armadillo like helical domain containing 1, transcript variant X2	101798406							3.33489	2.92369	9.87775	10.344	9.50584	9.44702	5.5543	7.86919	8.00441	8.04836	20.4125	26.4081
ARMH3	NC_051777.1	23490429	23608671	+	ARMH3	protein_coding	armadillo like helical domain containing 3, transcript variant X5	101796821							24.924	21.835	15.2507	17.0073	17.631	18.6963	15.3653	16.3403	15.5548	16.7004	16.355	15.762
ARMH4	NC_051776.1	5383137	5440641	-	ARMH4	protein_coding	armadillo like helical domain containing 4, transcript variant X2	101794492							43.6791	36.8554	4.74286	6.29109	9.21951	17.5202	6.14608	12.8886	12.2987	14.1489	6.22019	11.8835
ARMT1	NC_051774.1	52259611	52268390	+	ARMT1	protein_coding	acidic residue methyltransferase 1, transcript variant X1	101794971							17.8269	15.6352	27.5306	26.669	26.8783	23.7094	24.496	25.1485	29.7005	30.388	19.4516	18.8616
ARNT	NC_051797.1	1348414	1376463	+	ARNT	protein_coding	aryl hydrocarbon receptor nuclear translocator, transcript variant X8	101793121							35.6729	30.7845	55.4877	59.1989	55.9888	57.5271	51.4214	58.7865	53.0835	56.549	56.1148	56.5831
ARNT2	NC_051782.1	13743567	13919563	-	ARNT2	protein_coding	aryl hydrocarbon receptor nuclear translocator 2, transcript variant X2	101801357							9.03549	7.61827	15.2641	16.5472	17.9824	29.0333	13.9442	17.3872	13.8581	18.9733	17.2798	37.0751
ARNTL	NC_051776.1	66464447	66514563	+	ARNTL	protein_coding	aryl hydrocarbon receptor nuclear translocator like, transcript variant X14	101798098							16.4349	15.0126	26.1849	22.0944	25.3836	20.2376	20.8222	20.9257	26.4134	22.1057	15.3144	14.2927
ARNTL2	NC_051772.1	74263508	74303447	-	ARNTL2	protein_coding	aryl hydrocarbon receptor nuclear translocator like 2, transcript variant X2	101789554							9.48997	9.15484	23.2687	18.8668	26.1811	18.9558	20.1861	15.4841	26.7408	22.8028	14.4606	18.5273
ARPC1A	NC_051786.1	14234404	14250252	+	ARPC1A	protein_coding	actin related protein 2/3 complex subunit 1A, transcript variant X1	101801780							505.398	516.558	325.079	387.039	373.872	427.611	370.442	391.207	341.75	390.663	407.992	508.143
ARPC1B	NC_051786.1	14253832	14260914	+	ARPC1B	protein_coding	actin related protein 2/3 complex subunit 1B, transcript variant X1	101804698							218.157	322.81	152.932	201.656	306.274	424.531	199.196	219.442	171.831	205.227	309.771	388.924
ARPC3	NC_051787.1	3062859	3068178	-	ARPC3	protein_coding	actin related protein 2/3 complex subunit 3	101792760							221.563	242.031	165.549	166.256	164.409	169.02	150.016	161.692	150.918	162.223	186.991	190.956
ARPC5	NC_051779.1	12987081	12991247	-	ARPC5	protein_coding	actin related protein 2/3 complex subunit 5	101792866							814.038	807.495	520.544	603.362	512.727	501.568	582.709	624.995	560.851	577.554	590.238	605.102
ARPC5L	NC_051789.1	11014652	11017223	-	ARPC5L	protein_coding	actin related protein 2/3 complex subunit 5 like	110353581							61.9791	69.7324	43.2646	46.8035	48.4661	36.9373	46.0757	49.6937	49.8539	52.9676	22.3366	27.0106
ARPP19	NC_051782.1	2944348	2955806	-	ARPP19	protein_coding	cAMP regulated phosphoprotein 19	101794629							181.117	159.545	192.247	197.877	189.407	192.449	206.125	202.242	198.574	203.142	167.371	155.518
ARPP21	NC_051773.1	96617802	96821661	+	ARPP21	protein_coding	cAMP regulated phosphoprotein 21, transcript variant X4	101790668							0.36239	0.203862	6.02458	7.42739	4.12987	6.30855	3.74013	6.40021	5.4798	7.75017	6.48653	10.5844
ARR3	NC_051781.1	20923160	20930594	-	ARR3	protein_coding	arrestin 3	119717864							0.565503	0.771205	0	0	0.0867956	0.0472152	0.0864651	0.143704	0.0883837	0.125979	0	0
ARRDC1	NC_051789.1	2361718	2390696	+	ARRDC1	protein_coding	arrestin domain containing 1	101794329							45.3536	36.8957	19.0907	15.4179	16.5291	11.6232	34.6593	27.8115	19.5	14.3947	12.7899	9.48771
ARRDC3	NC_051804.1	81437759	81451312	-	ARRDC3	protein_coding	arrestin domain containing 3, transcript variant X1	101802997							68.3406	58.1115	60.9881	50.237	40.9673	50.6617	71.1656	55.6139	57.7504	57.388	79.6933	92.2399
ARRDC4	NC_051782.1	18097684	18106936	+	ARRDC4	protein_coding	arrestin domain containing 4	101802410							7.91704	8.06973	8.24345	6.19317	2.60836	5.02598	2.62973	2.01185	7.16822	5.47357	9.57629	12.4143
ARSA	NC_051772.1	209339	214262	-	ARSA	protein_coding	arylsulfatase A	101795828							36.054	38.1542	38.4359	46.1501	47.9985	54.2705	47.8157	51.8846	42.2117	54.5534	39.9997	44.9583
ARSB	NC_051804.1	24631549	24697954	+	ARSB	protein_coding	arylsulfatase B	101802978							62.8914	64.8487	31.2004	39.8189	35.2865	43.4452	29.8793	43.2325	22.2779	38.9245	61.0056	61.6645
ARSG	NC_051790.1	2801803	2846838	-	ARSG	protein_coding	arylsulfatase G, transcript variant X3	101800891							8.96458	9.51604	13.335	11.7002	13.8522	16.3249	11.4841	12.6832	11.6821	12.5402	22.0621	21.4492
ARSI	NC_051785.1	5838967	5844765	-	ARSI	protein_coding	arylsulfatase family member I	101802979							2.1711	3.38938	9.02015	25.9736	5.47196	20.8652	8.2291	28.2244	5.65245	16.9536	9.69126	26.3679
ARSJ	NC_051775.1	2589337	2655976	+	ARSJ	protein_coding	arylsulfatase family member J, transcript variant X2	101799690							19.8776	13.5425	37.9136	40.6157	35.3556	47.2868	33.823	41.4769	36.7566	39.6426	48.7748	60.4483
ARSK	NC_051804.1	83357803	83369592	+	ARSK	protein_coding	arylsulfatase family member K	101798306							28.76	27.7094	36.9286	35.7895	35.63	33.2322	34.9315	38.8284	38.1228	39.6153	34.1955	33.5953
ART4	NC_051772.1	44203888	44209335	-	ART4	protein_coding	ADP-ribosyltransferase 4 (inactive) (Dombrock blood group), transcript variant X3	101805408							0	0.0557617	0	0	0	0	0	0	0	0	0	0
ARTN	NC_051779.1	21525260	21530171	+	ARTN	protein_coding	artemin	106015007							0.601461	0.683536	0.226735	0.375259	0.384644	0.418479	1.0729	1.18876	0	0	0.963376	0.565762
ARV1	NC_051774.1	43410705	43428124	+	ARV1	protein_coding	ARV1 homolog, fatty acid homeostasis modulator, transcript variant X1	101804268							23.8866	24.1402	20.4082	19.8927	14.7596	16.2363	15.7926	17.1963	18.8149	21.9517	16.3726	16.3683
ARVCF	NC_051787.1	11052430	11323063	-	ARVCF	protein_coding	ARVCF delta catenin family member, transcript variant X5	101790100							7.64475	6.11984	40.9302	47.0495	59.6624	59.8773	35.9289	50.3208	37.463	53.8298	34.6846	43.3633
ARX	NC_051772.1	116448789	116454567	-	ARX	protein_coding	aristaless related homeobox, transcript variant X3	113842321							0.0785682	0.241082	0.310991	0.352942	7.19016	0.393591	2.88313	1.59724	4.83509	1.96908	1.55733	4.22842
AS3MT	NC_051777.1	24393482	24397263	+	AS3MT	protein_coding	arsenite methyltransferase, transcript variant X6	106019053							42.5289	56.4129	70.8093	93.5335	80.4039	111.149	64.5184	88.3721	64.1325	95.6477	66.4344	85.5457
ASAH1	NC_051775.1	17995186	18009929	-	ASAH1	protein_coding	N-acylsphingosine amidohydrolase 1	101801719							471.476	791.134	146.213	150.018	177.989	172.674	141.962	162.68	147.661	159.087	312.255	281.749
ASAP1	NC_051773.1	11359677	11530941	+	ASAP1	protein_coding	ArfGAP with SH3 domain, ankyrin repeat and PH domain 1, transcript variant X2	101793138							45.3767	56.7127	33.2272	34.0222	37.3157	35.6102	31.3898	33.39	28.8528	33.3806	40.6871	41.8303
ASAP2	NC_051774.1	103526095	103611029	+	ASAP2	protein_coding	ArfGAP with SH3 domain, ankyrin repeat and PH domain 2, transcript variant X1	101794116							30.2794	22.7977	32.2401	26.5544	30.9017	27.7563	24.6065	20.9474	33.6709	24.7266	30.75	29.3178
ASAP3	NC_051795.1	4317684	4335432	-	ASAP3	protein_coding	ArfGAP with SH3 domain, ankyrin repeat and PH domain 3	101798755							44.2434	37.9035	66.8831	77.0286	61.9581	58.1128	72.8895	74.5407	69.4163	70.7117	54.2876	64.1715
ASB1	NC_051778.1	29169106	29182605	-	ASB1	protein_coding	ankyrin repeat and SOCS box containing 1, transcript variant X1	101801395							7.6856	6.806	13.5269	16.2537	10.4557	12.8338	10.5876	11.8154	11.4465	13.0449	16.1872	12.5945
ASB10	NC_051773.1	164437069	164447531	-	ASB10	protein_coding	ankyrin repeat and SOCS box containing 10	101793624							0	0	0	0	0	0	0	0	0	0	0	0
ASB11	NC_051772.1	128279139	128296479	+	ASB11	protein_coding	ankyrin repeat and SOCS box containing 11, transcript variant X2	101791398					GO:0035556, GO:0016567	intracellular signal transduction, protein ubiquitination	0	0	0.0579879	0.153557	0.0393493	0	0.0195997	0.0651489	0.0200347	0.0190378	0	0.0413413
ASB12	NC_051781.1	5906371	5910392	-	ASB12	protein_coding	ankyrin repeat and SOCS box containing 12, transcript variant X1	101791994							0.160806	0.164474	0	0	0	0	0	0.204317	0	0.0895581	0	0
ASB13	NC_051772.1	1497909	1505205	+	ASB13	protein_coding	ankyrin repeat and SOCS box containing 13, transcript variant X1	101790271							9.08198	9.86974	13.1062	13.6524	9.14772	10.1893	8.29923	10.6379	11.2557	11.2226	10.1714	12.8716
ASB14	NC_051784.1	13192963	13203823	+	ASB14	protein_coding	ankyrin repeat and SOCS box containing 14, transcript variant X1	101795989							0.0304673	0.0311623	0.516842	1.02648	0.631292	0.572352	0.524073	0.3484	0.964263	1.22171	0.0366002	0.368472
ASB15	NC_051772.1	23426619	23439876	-	ASB15	protein_coding	ankyrin repeat and SOCS box containing 15, transcript variant X4	101798907					GO:0035556, GO:0016567	intracellular signal transduction, protein ubiquitination	0	0.0507029	0.56062	0.0556715	0.399446	0	0.682157	0.12597	0.755402	0	0	0
ASB18	NC_051778.1	30083223	30097997	-	ASB18	protein_coding	ankyrin repeat and SOCS box containing 18	101799627							0	0.0644987	0	0	0	0	0	0	0	0	0	0
ASB2	NC_051776.1	16336115	16366316	+	ASB2	protein_coding	ankyrin repeat and SOCS box containing 2, transcript variant X1	101802678							1.18775	0.644238	0.590219	0.202106	0.165728	0	0.28892	0.0914629	0.12657	0.0801817	0.0432376	0.0217647
ASB3	NC_051774.1	1465061	1495528	-	ASB3	protein_coding	ankyrin repeat and SOCS box containing 3, transcript variant X1	101799432							16.6666	16.3521	70.1358	52.6314	53.677	47.0133	61.0516	43.4147	68.0407	53.7435	34.0177	37.533
ASB4	NC_051773.1	138513983	138524652	-	ASB4	protein_coding	ankyrin repeat and SOCS box containing 4	101795945							0	0	0	0.0551922	0	0	0	0	0	0	0	0
ASB5	NC_051775.1	23496550	23524346	+	ASB5	protein_coding	ankyrin repeat and SOCS box containing 5, transcript variant X1	101793972					GO:0035556, GO:0016567	intracellular signal transduction, protein ubiquitination	0.526777	1.07759	0.655319	0.295797	0.303195	0.593756	0.845712	0.736245	0.246993	0.645436	0.253126	0.318543
ASB6	NC_051789.1	8218084	8222512	+	ASB6	protein_coding	ankyrin repeat and SOCS box containing 6, transcript variant X1	101804189							46.9917	42.7145	39.7697	47.2071	35.9875	43.7478	37.775	42.3006	35.9139	42.474	45.0107	40.6414
ASB7	NC_051782.1	19043277	19075068	+	ASB7	protein_coding	ankyrin repeat and SOCS box containing 7, transcript variant X5	101793452							13.6156	11.9172	14.1697	12.2829	13.2923	12.1693	12.4568	10.4744	12.5762	12.0333	12.7276	9.79006
ASB9	NC_051772.1	128299725	128325145	+	ASB9	protein_coding	ankyrin repeat and SOCS box containing 9, transcript variant X2	101791098							7.72998	8.29808	30.3608	43.7183	35.0718	41.9507	27.9106	35.7027	34.0808	44.8737	31.2461	34.5311
ASCC1	NC_051777.1	3121578	3136952	+	ASCC1	protein_coding	activating signal cointegrator 1 complex subunit 1	101801172							29.1482	35.0567	32.3017	37.1761	38.9488	44.1176	36.365	44.8516	31.7635	39.6459	46.6288	53.8522
ASCC2	NC_051787.1	5657130	5682078	+	ASCC2	protein_coding	activating signal cointegrator 1 complex subunit 2, transcript variant X1	101792973							28.8096	25.1812	20.6286	19.2441	19.1015	17.0222	20.8216	19.8122	18.9134	16.0915	13.548	12.9336
ASCC3	NC_051774.1	75567311	75841828	+	ASCC3	protein_coding	activating signal cointegrator 1 complex subunit 3, transcript variant X1	101802733							17.2572	14.2014	17.5352	19.3806	17.2939	19.1625	14.7334	15.9905	16.8059	17.661	11.7862	14.2318
ASCL1	NC_051772.1	58060334	58062683	-	ASCL1	protein_coding	achaete-scute family bHLH transcription factor 1	113842370							0.147036	0.25065	0.0554287	0	0.0564191	0	0	0	0.0574514	0	0	0
ASCL2	NC_051776.1	28913156	28915157	-	ASCL2	protein_coding	achaete-scute family bHLH transcription factor 2	110352753							0.286788	0.175999	1.94601	0.386491	0.85834	0.071834	0.855071	0.510144	1.27745	0.447222	0	0
ASCL4	NC_051772.1	56247082	56251533	-	ASCL4	protein_coding	achaete-scute family bHLH transcription factor 4	101804007							0.194903	0.299024	0.0275525	0.355687	0.168269	0.610234	0.027938	0.278595	0.0571159	0.461329	0.380471	2.35716
ASDURF	NC_051778.1	35451360	35453952	+	ASDURF	protein_coding	ASNSD1 upstream reading frame	113839614							12.9764	9.51611	7.19923	9.34878	11.8373	5.21275	13.1961	11.1991	16.3589	12.2723	4.70597	6.51439
ASF1A	NC_051774.1	67128723	67138513	-	ASF1A	protein_coding	anti-silencing function 1A histone chaperone	101795452							73.7251	84.0128	58.6939	71.4763	66.3595	52.9998	62.5721	66.048	69.2336	75.2535	36.8273	32.6429
ASH1L	NC_051797.1	2613935	2672070	-	ASH1L	protein_coding	ASH1 like histone lysine methyltransferase, transcript variant X2	119713747							29.8291	26.2453	32.9521	31.0428	32.4863	30.8132	31.4621	27.5908	30.7467	30.2165	30.3535	31.0671
ASH2L	NC_051794.1	804010	813085	-	ASH2L	protein_coding	ASH2 like, histone lysine methyltransferase complex subunit, transcript variant X2	101797934							52.4196	47.0152	63.2313	61.1528	64.7682	60.391	61.9366	56.6072	60.1505	66.5608	48.5294	45.2755
ASIC1	NW_024010180.1	520721	540248	-	ASIC1	protein_coding	acid sensing ion channel subunit 1, transcript variant X4	101791417							0.494776	0.286036	4.20881	4.13117	4.55641	4.33755	4.63773	3.1706	4.58934	3.5463	2.5067	2.4976
ASIC2	NC_051799.1	6297488	6829874	-	ASIC2	protein_coding	acid sensing ion channel subunit 2, transcript variant X2	101795986							3.78395	6.59156	1.60476	1.92557	4.76418	1.18474	1.49161	3.3805	1.87123	2.43669	15.235	4.54057
ASIC3	NC_051773.1	164242564	164249877	+	ASIC3	protein_coding	acid sensing ion channel subunit 3, transcript variant X2	119715729							4.20236	3.31889	12.9943	10.2752	7.34804	8.86046	8.60107	10.7465	8.04367	6.45842	19.6819	16.2764
ASIC4	NC_051778.1	16511913	16531275	+	ASIC4	protein_coding	acid sensing ion channel subunit family member 4	119717511							0	0.0456347	0.908247	2.10448	3.13294	1.50869	2.30239	1.47392	4.28855	2.38546	1.01836	1.02523
ASIC5	NC_051775.1	30585113	30604407	+	ASIC5	protein_coding	acid sensing ion channel subunit family member 5	101805385							0	0	0	0	0	0	0	0.0393748	0	0	0	0.0374789
ASIP	NC_051792.1	2332745	2355047	-	ASIP	protein_coding	agouti signaling protein	101795392	GO:0005576	extracellular region	GO:0005102	signaling receptor binding	GO:0009755	hormone-mediated signaling pathway	0	0	5.1384	1.96015	3.12537	2.67166	3.36763	1.51364	2.59801	1.11093	3.02861	3.61865
ASL	NC_051791.1	6146441	6153975	+	ASL	protein_coding	Delta crystallin, the principal crystallin in embryonic lens, is found only in birds and reptiles. Despite possessing the necessary catalytic residues, this protein does not function as an enzymatically active argininosuccinate lyase.	101796068			GO:0003824, GO:0005212	catalytic activity, structural constituent of eye lens	GO:0042450	arginine biosynthetic process via ornithine	5.29257	8.78785	1.71014	1.23507	1.34508	3.27113	1.97053	1.13533	1.69198	1.9906	4.54139	1.16379
ASMTL	NC_051772.1	135845121	135872823	+	ASMTL	protein_coding	acetylserotonin O-methyltransferase like, transcript variant X2	101794913							31.5959	28.0058	19.4329	16.9143	13.0963	18.3824	13.959	14.9421	10.8138	14.6421	21.7397	24.2747
ASNS	NC_051773.1	137667979	137686480	+	ASNS	protein_coding	asparagine synthetase (glutamine-hydrolyzing), transcript variant X1	101797455							47.9839	48.7339	265.803	211.902	224.324	188.455	190.422	176.387	235.682	190.915	37.4259	46.4139
ASNSD1	NC_051778.1	35453871	35457830	+	ASNSD1	protein_coding	asparagine synthetase domain containing 1	101799415							28.1737	26.4059	31.5594	31.0388	31.3834	30.0521	30.0969	30.7609	40.3708	34.9018	17.5016	22.9963
ASPA	NC_051791.1	4050106	4066014	+	ASPA	protein_coding	aspartoacylase, transcript variant X5	101795665			GO:0016811, GO:0016788, GO:0046872	hydrolase activity, acting on carbon-nitrogen (but not peptide) bonds, in linear amides, hydrolase activity, acting on ester bonds, metal ion binding			0.883252	2.98123	0.249723	0.446369	0.101674	0.940248	0.15193	0.50501	0.103534	0.147574	0.90189	1.22844
ASPG	NC_051776.1	10655182	10723325	-	ASPG	protein_coding	asparaginase, transcript variant X3	101800984							15.4759	11.8153	5.83401	8.86335	5.17694	8.28281	4.34824	8.68326	3.41107	6.77736	6.25	8.69175
ASPH	NC_051773.1	40148974	40261054	+	ASPH	protein_coding	aspartate beta-hydroxylase, transcript variant X3	101796017							108.588	79.2304	160.708	171.025	134.2	156.139	151.792	166.222	140.887	159.366	151.474	165.777
ASPHD2	NC_051787.1	958966	967420	-	ASPHD2	protein_coding	aspartate beta-hydroxylase domain containing 2, transcript variant X2	119718567							8.18673	7.70894	12.3448	12.356	7.23005	9.49348	7.55022	9.41126	11.0181	8.25047	12.0202	14.9302
ASPM	NC_051779.1	7096374	7122778	+	ASPM	protein_coding	assembly factor for spindle microtubules, transcript variant X1	101800003							15.0075	14.3258	7.29164	11.0342	10.107	6.72439	9.94233	12.9452	11.0657	15.9198	16.4027	9.68718
ASPN	NC_051784.1	16658379	16676400	+	ASPN	protein_coding	asporin	101796901							0.0436648	0.0893219	13.5305	87.4339	2.41267	14.9291	6.45935	53.2051	2.55918	46.1077	14.0053	38.4445
ASPSCR1	NC_051790.1	205074	261636	-	ASPSCR1	protein_coding	ASPSCR1 tether for SLC2A4, UBX domain containing, transcript variant X5	101794719							65.9517	55.6506	150.739	128.191	134.381	130.278	105.727	111.459	121.353	112.032	59.6446	65.7169
ASRGL1	NC_051774.1	88034357	88054410	+	ASRGL1	protein_coding	asparaginase and isoaspartyl peptidase 1, transcript variant X1	101795506							7.52497	8.09475	10.9556	7.96519	10.2553	11.2657	9.6211	9.67099	9.12487	9.68245	11.5854	13.8603
ASS1	NC_051789.1	7896929	7921289	-	ASS1	protein_coding	argininosuccinate synthase 1	101794186							0.0659753	0.539844	0.074613	0	0.151892	0	0	0	0.154671	0.367439	0	0.159582
ASTE1	NC_051773.1	119749556	119754260	+	ASTE1	protein_coding	asteroid homolog 1	101801611							3.10852	3.22835	6.59831	7.57279	6.99147	6.16902	4.99056	5.34719	6.83909	7.03149	4.42365	3.18108
ASTN1	NC_051779.1	12011963	12053637	+	ASTN1	protein_coding	astrotactin 1, transcript variant X3	101798805							0.0565444	0.0231337	0.0127895	0.0127004	0.0650899	0.0141631	0	0.0287377	0.0132562	0.0251932	0	0.123093
ASTN2	NC_051789.1	3822251	4137404	-	ASTN2	protein_coding	astrotactin 2	101799332							0.525191	0.794081	3.48623	4.61593	2.97025	1.91603	7.61991	3.36551	6.34361	2.18737	0.493756	0.55232
ASXL1	NC_051792.1	16031538	16049560	+	ASXL1	protein_coding	ASXL transcriptional regulator 1	101791635							14.6061	14.427	13.4121	13.2098	9.50412	11.3721	10.802	10.7367	11.3636	12.3639	12.7521	12.252
ASXL2	NC_051774.1	119335025	119434830	+	ASXL2	protein_coding	ASXL transcriptional regulator 2, transcript variant X1	101801471							29.0823	27.4776	15.7028	13.5298	13.8578	16.3124	15.0298	11.8916	14.6843	13.6512	26.1072	21.4996
ASXL3	NC_051773.1	47605800	47735962	+	ASXL3	protein_coding	ASXL transcriptional regulator 3, transcript variant X5	101793474							6.7825	4.5092	15.7884	9.73893	10.7075	8.04937	10.8519	6.68899	11.3104	8.55311	8.35148	9.43319
ASZ1	NC_051772.1	26159554	26197543	+	ASZ1	protein_coding	ankyrin repeat, SAM and basic leucine zipper domain containing 1, transcript variant X3	113843698							0	0	0	0	0.0479476	0.10433	0.238825	0	0.0488248	0.185582	0.0500371	0
ATAD1	NC_051777.1	484295	503083	+	ATAD1	protein_coding	ATPase family AAA domain containing 1, transcript variant X1	101798311							35.2357	35.049	32.7721	32.5996	33.2719	30.5698	33.9995	33.9797	35.3943	31.7247	39.9123	35.0464
ATAD2B	NC_051774.1	112016220	112097378	-	ATAD2B	protein_coding	ATPase family AAA domain containing 2B, transcript variant X4	101789637							8.98482	7.52517	13.7966	11.2686	13.9812	10.4271	9.45498	8.52778	11.7144	10.9368	9.98553	8.49131
ATAD3A	NC_051793.1	3742140	3767383	+	ATAD3A	protein_coding	ATPase family AAA domain containing 3A	101797396							129.653	139.223	98.7577	101.988	91.1906	106.023	90.8433	103.587	80.5901	113.27	71.1886	67.6978
ATAD5	NC_051790.1	6293861	6311316	+	ATAD5	protein_coding	ATPase family AAA domain containing 5, transcript variant X1	101798602							10.3787	10.25	9.25996	10.1202	8.26289	6.86877	11.0821	10.8773	11.7469	12.3912	8.21236	4.3218
ATCAY	NC_051800.1	5697591	5722473	+	ATCAY	protein_coding	ATCAY kinesin light chain interacting caytaxin, transcript variant X1	119714224							0.185028	0.0756997	2.88768	2.72211	0.553777	1.73795	1.10334	1.78671	1.08444	1.25719	0.133364	0.738453
ATE1	NC_051777.1	32743049	32828322	-	ATE1	protein_coding	arginyltransferase 1, transcript variant X6	101795405							19.8607	19.4702	22.3382	26.8629	28.9089	29.0053	21.3813	25.7863	24.4764	27.8764	13.5851	17.3781
ATF1	NW_024010180.1	335818	349899	-	ATF1	protein_coding	activating transcription factor 1, transcript variant X1	101797661							70.2409	70.0224	83.0062	89.2136	85.1725	84.2865	84.4151	85.5796	89.8927	88.695	98.6379	98.325
ATF2	NC_051778.1	22317785	22370365	-	ATF2	protein_coding	activating transcription factor 2, transcript variant X3	101800932							30.7768	25.894	34.1887	34.285	35.2852	31.8614	33.2439	31.662	34.1852	34.5577	34.3482	30.6178
ATF3	NC_051774.1	18579474	18606680	+	ATF3	protein_coding	activating transcription factor 3, transcript variant X3	101805187	GO:0005634	nucleus	GO:0003677, GO:0003700	DNA binding, DNA-binding transcription factor activity	GO:0006357	regulation of transcription by RNA polymerase II	20.3369	17.014	165.891	83.3631	78.2448	88.5887	62.8777	65.5268	113.662	97.7837	26.5605	17.7529
ATF4	NC_051772.1	53610965	53613866	-	ATF4	protein_coding	activating transcription factor 4	101800475							871.76	878.685	1064.72	999.547	962.711	860.247	951.946	905.887	942.753	866.544	453.294	523.902
ATF6	NC_051779.1	8593236	8665866	+	ATF6	protein_coding	activating transcription factor 6	101798949							98.8906	85.916	72.7752	70.7593	67.3092	69.1285	71.5466	69.2437	65.2597	61.7632	77.5055	69.5656
ATG10	NC_051804.1	77332084	77413962	+	ATG10	protein_coding	autophagy related 10, transcript variant X3	101790123							22.479	22.8076	54.34	49.5124	50.4397	48.7123	41.3338	46.9033	43.3767	53.1527	55.45	54.9531
ATG101	NW_024010180.1	166086	168216	-	ATG101	protein_coding	autophagy related 101, transcript variant X2	101793681							64.1742	63.6865	69.8502	53.5735	69.0173	58.3601	80.2712	61.6324	69.4561	49.1086	69.7328	57.2073
ATG12	NC_051804.1	68121658	68125265	+	ATG12	protein_coding	autophagy related 12	101795525							44.47	43.1271	70.9916	67.0712	66.7977	55.8634	61.5681	57.7086	62.0602	65.315	52.6073	43.2061
ATG13	NC_051776.1	32815548	32837204	-	ATG13	protein_coding	autophagy related 13, transcript variant X2	101793818							73.2316	65.8425	121.387	105.147	117.565	143.215	93.704	89.164	89.3198	91.0667	104.493	102.065
ATG14	NC_051776.1	4451895	4469823	-	ATG14	protein_coding	autophagy related 14	101790376							11.8347	10.2667	9.00018	8.79332	7.74252	9.1309	9.47938	8.12192	8.75685	8.32114	8.94344	10.0905
ATG16L1	NC_051780.1	17095398	17116091	+	ATG16L1	protein_coding	autophagy related 16 like 1, transcript variant X2	101798409							43.855	38.8508	34.9235	39.5591	32.9456	29.5204	42.3801	42.1081	37.9527	41.165	20.4173	26.5192
ATG2B	NC_051776.1	15164829	15209271	+	ATG2B	protein_coding	autophagy related 2B, transcript variant X3	101790152							15.7704	13.8855	20.975	20.5308	19.0232	19.0347	18.4709	17.5474	19.2397	18.7485	18.8958	20.5788
ATG3	NC_051772.1	87908899	87931661	+	ATG3	protein_coding	autophagy related 3	101789552							111.144	100.429	87.4004	106.458	91.6361	96.4518	89.3405	88.0905	94.5695	103.498	62.5724	87.4147
ATG4A	NC_051781.1	3301437	3310499	+	ATG4A	protein_coding	autophagy related 4A cysteine peptidase	113841783							1.05695	0.772189	11.7825	8.19598	5.15645	2.89956	11.5434	6.65077	12.7435	5.3259	4.11145	7.00011
ATG4B	NC_051780.1	14902178	14920688	+	ATG4B	protein_coding	autophagy related 4B cysteine peptidase	101790374							60.2535	53.9067	45.3089	46.8861	41.9149	43.1833	47.6743	44.2122	40.5415	47.0505	53.8649	61.3202
ATG4C	NC_051779.1	29576095	29604090	+	ATG4C	protein_coding	autophagy related 4C cysteine peptidase, transcript variant X2	101795663							37.9977	41.616	33.0427	33.9454	32.7299	34.8603	26.864	32.8033	31.5769	36.3315	29.9373	37.2788
ATG5	NC_051774.1	72742667	72820987	+	ATG5	protein_coding	autophagy related 5, transcript variant X3	101798467							23.0587	21.8527	31.8549	30.3334	31.222	26.8636	27.996	27.6125	32.8188	33.1664	21.8009	22.5283
ATG7	NC_051784.1	17778355	17888896	+	ATG7	protein_coding	autophagy related 7, transcript variant X7	101793699							4.47927	4.33022	8.66073	8.61662	9.42259	10.9481	6.91782	7.52718	8.25694	8.84396	8.18422	8.56275
ATG9A	NC_051778.1	7671591	7686659	-	ATG9A	protein_coding	autophagy related 9A, transcript variant X2	101790289							15.1661	15.4893	16.5202	16.2546	13.0615	13.4272	16.905	15.921	13.9288	13.6836	15.9114	15.7757
ATIC	NC_051778.1	30962958	30983684	-	ATIC	protein_coding	5-aminoimidazole-4-carboxamide ribonucleotide formyltransferase/IMP cyclohydrolase	101800373							170.894	163.959	185.608	196.096	190.331	195.658	181.081	187.825	165.342	186.212	157.09	158.458
ATL1	NC_051776.1	3215191	3242243	+	ATL1	protein_coding	atlastin GTPase 1	101803897							74.8147	57.6199	81.7252	79.2463	118.159	104.793	107.806	101.312	85.4418	89.3145	136.156	128.308
ATL2	NC_051774.1	12635853	12679494	+	ATL2	protein_coding	atlastin GTPase 2, transcript variant X1	101799249							36.8118	36.0033	32.2547	36.0784	39.2996	39.5431	38.9311	40.5487	36.489	39.7753	31.689	38.109
ATM	NC_051772.1	190068619	190136781	-	ATM	protein_coding	ATM serine/threonine kinase, transcript variant X5	101803327							12.438	11.2944	11.9507	12.3785	12.723	12.1198	10.3669	11.8462	12.861	14.5301	10.1798	9.52696
ATMIN	NC_051783.1	5239156	5254087	-	ATMIN	protein_coding	ATM interactor, transcript variant X16	101801068							6.15704	5.39423	11.2114	8.80043	9.66485	10.9979	12.2668	9.6405	9.40427	8.7978	8.57687	10.7859
ATN1	NC_051772.1	82116163	82138436	-	ATN1	protein_coding	atrophin 1, transcript variant X1	101795518							33.6375	25.9388	34.2074	36.1942	36.0857	35.6206	40.1894	35.8584	43.6358	33.2502	36.4418	36.4215
ATOH1	NC_051775.1	9665143	9666794	-	ATOH1	protein_coding	atonal bHLH transcription factor 1	113843494							0	0	0	0	0	0	0	0.0834211	0	0	0	0.476426
ATOH7	NC_051777.1	4229865	4230320	+	ATOH7	protein_coding	atonal bHLH transcription factor 7	101798350							0	0	0	0	0	0	0	0	0	0	0	0
ATOH8	NC_051775.1	70139423	70159990	+	ATOH8	protein_coding	atonal bHLH transcription factor 8	101803490							5.5713	3.43713	12.6514	23.8851	21.7339	22.6489	13.6904	26.7421	15.4973	21.0796	10.6235	12.8342
ATOX1	NC_051785.1	6143099	6147157	-	ATOX1	protein_coding	antioxidant 1 copper chaperone, transcript variant X2	106019359							218.278	253.459	206.258	178.596	185.062	169.919	202.283	191.269	212.428	215.616	127.514	162.453
ATP10A	NC_051772.1	138562011	138673532	+	ATP10A	protein_coding	ATPase phospholipid transporting 10A (putative), transcript variant X6	101795223							0.854271	1.05147	6.41893	5.70752	7.00031	5.11365	5.16382	5.27993	5.12565	4.99964	1.80895	2.64418
ATP10B	NC_051785.1	19636741	19691821	+	ATP10B	protein_coding	ATPase phospholipid transporting 10B (putative), transcript variant X1	101789906							1.18384	0.53645	0.169472	0.252437	0.2415	0.112604	0.12029	0.17136	0.0702624	0.150224	0	0.434958
ATP10D	NC_051775.1	49831081	49874874	-	ATP10D	protein_coding	ATPase phospholipid transporting 10D (putative), transcript variant X3	101801741							7.58901	11.191	2.56731	4.55043	1.76238	4.03316	1.83134	3.92406	1.54709	3.70468	1.68063	3.92666
ATP11A	NC_051772.1	144743277	144866731	-	ATP11A	protein_coding	ATPase phospholipid transporting 11A, transcript variant X1	101791602							28.3355	37.7693	40.5201	33.7395	30.3091	25.3212	32.9287	24.346	34.9778	27.1544	28.4067	29.2049
ATP11B	NC_051780.1	8620223	8682320	+	ATP11B	protein_coding	ATPase phospholipid transporting 11B (putative), transcript variant X6	101793669							55.5038	50.4139	48.4239	44.7712	43.4622	45.0536	44.2726	44.2439	44.4548	45.8767	31.9911	34.2119
ATP11C	NC_051781.1	15840184	15898759	-	ATP11C	protein_coding	ATPase phospholipid transporting 11C, transcript variant X5	101799242							62.4836	66.2129	81.4037	90.8143	75.4959	83.5472	76.1331	79.3552	67.8807	83.2115	58.8765	66.9248
ATP12A	NC_051796.1	5432975	5452198	+	ATP12A	protein_coding	ATPase H+/K+ transporting non-gastric alpha2 subunit	101800708							0.563154	0.547201	0	0.0316223	0.0648263	0	0.193738	0.10733	0.0990186	0.125456	0	0
ATP13A1	NW_024009719.1	94046	108857	-	ATP13A1	protein_coding	ATPase 13A1	101804697							46.0792	40.772	35.9542	36.5917	35.5923	36.9474	34.8001	32.1491	33.4949	35.3209	23.2883	24.072
ATP13A2	NC_051793.1	7216198	7229065	+	ATP13A2	protein_coding	ATPase cation transporting 13A2	101793641							12.4858	10.0043	13.2196	12.3994	8.08202	9.14094	8.60357	8.68531	10.8139	10.2346	5.02938	5.66824
ATP13A3	NC_051780.1	12639860	12695808	-	ATP13A3	protein_coding	ATPase 13A3, transcript variant X4	101794853							39.0069	33.9002	25.5062	25.6507	26.0337	28.7299	28.3807	27.071	24.0681	24.6769	19.1212	18.4959
ATP1A1	NC_051772.1	84789271	84813004	-	ATP1A1	protein_coding	ATPase Na+/K+ transporting subunit alpha 1	101801864	GO:0016021	integral component of membrane	GO:0005524, GO:0046872, GO:0008556	ATP binding, metal ion binding, P-type potassium transmembrane transporter activity			557.394	603.186	274.768	350.315	329.758	341.514	330.684	360.396	326.707	351.023	322.42	355.568
ATP1B1	NC_051772.1	88101123	88113667	-	ATP1B1	protein_coding	This is the non-catalytic component of the active enzyme, which catalyzes the hydrolysis of ATP coupled with the exchange of Na(+) and K(+) ions across the plasma membrane.	101803145	GO:0005890	sodium			GO:0006813, GO:0006814	potassium ion transport, sodium ion transport	204.738	204.443	7.59347	25.2899	5.46986	9.70273	6.27823	20.8686	7.02297	21.8616	11.9128	13.1176
ATP1B2	NW_024009712.1	116756	126204	+	ATP1B2	protein_coding	ATPase Na+/K+ transporting subunit beta 2, transcript variant X2	119714808							2.25378	3.0736	12.1602	15.3975	4.9726	10.2908	9.09966	10.5596	8.09072	9.88477	15.0603	16.7519
ATP1B3	NC_051780.1	23973458	23998862	+	ATP1B3	protein_coding	ATPase Na+/K+ transporting subunit beta 3, transcript variant X3	101796786							137.754	140.525	85.4742	100.091	100.851	90.4071	104.055	106.751	102.507	102.758	96.6858	87.8413
ATP1B4	NC_051781.1	2567012	2575805	-	ATP1B4	protein_coding	ATPase Na+/K+ transporting family member beta 4, transcript variant X2	101795008							0.0830183	0.0424561	1.40831	0.839099	0.286695	0.207942	0.618806	0.369186	0.827163	0.462357	0.648242	0.451812
ATP23	NC_051772.1	33297864	33303765	+	ATP23	protein_coding	ATP23 metallopeptidase and ATP synthase assembly factor homolog	101792799							60.0197	66.4632	68.0976	60.0852	63.0436	59.2084	64.0306	63.1585	71.7229	64.3618	36.3428	39.0587
ATP2A2	NC_051787.1	2998773	3044026	+	ATP2A2	protein_coding	ATPase sarcoplasmic/endoplasmic reticulum Ca2+ transporting 2, transcript variant X2	101805261	GO:0016021, GO:0033017	integral component of membrane, sarcoplasmic reticulum membrane	GO:0005524, GO:0046872, GO:0005388	ATP binding, metal ion binding, P-type calcium transporter activity			57.337	50.3871	59.6387	58.5631	62.6703	56.9881	70.1895	56.1956	62.0489	55.1815	41.9534	37.0727
ATP2A3	NC_051791.1	7981069	8024748	-	ATP2A3	protein_coding	ATPase sarcoplasmic/endoplasmic reticulum Ca2+ transporting 3	101790551							10.9819	7.07229	0.587764	1.06583	0.624278	1.33008	0.984675	0.287108	0.4238	0.478221	0.787209	1.88566
ATP2B1	NC_051772.1	49005049	49067543	+	ATP2B1	protein_coding	ATPase plasma membrane Ca2+ transporting 1, transcript variant X3	101803323							49.8434	48.7314	58.7686	50.9289	65.6363	90.7118	57.8656	50.2426	61.5463	53.6927	53.5043	52.0225
ATP2B2	NC_051784.1	16910177	17337413	+	ATP2B2	protein_coding	ATPase plasma membrane Ca2+ transporting 2, transcript variant X1	101798634							0.35574	0.29683	3.70553	3.16456	1.77811	2.05176	2.06119	2.24809	1.64604	1.37644	6.73638	10.0879
ATP2B4	NC_051798.1	2912704	2956700	-	ATP2B4	protein_coding	ATPase plasma membrane Ca2+ transporting 4, transcript variant X12	113839940							28.0993	23.8524	22.8571	25.1469	20.587	22.0712	22.7821	20.7878	21.3062	21.9545	24.0413	23.5726
ATP2C1	NC_051773.1	119759327	119809159	-	ATP2C1	protein_coding	ATPase secretory pathway Ca2+ transporting 1, transcript variant X3	101791114							80.9644	62.0288	103.857	90.1936	133.545	105.664	96.7183	87.836	109.742	96.2528	73.0575	69.6723
ATP2C2	NC_051783.1	3704947	3728885	-	ATP2C2	protein_coding	ATPase secretory pathway Ca2+ transporting 2, transcript variant X1	101803994							0.611143	0.476256	0.592419	0.78439	0.603005	0.838282	0.634081	0.813485	0.511698	0.972475	0.524403	1.12628
ATP4A	NC_051802.1	98320	104969	+	ATP4A	protein_coding	ATPase H+/K+ transporting subunit alpha	119714257							0.323771	0.0662316	0.109848	0.181805	0	0.0810974	0	0.123413	0.0759044	0.144255	0.077789	0.195785
ATP4B	NC_051772.1	144222282	144227701	+	ATP4B	protein_coding	ATPase H+/K+ transporting subunit beta	101793299							0.042089	0.172197	0	0.0472678	0	0	0.193062	0.267388	0	0	0	0.0509026
ATP5F1A	NC_051804.1	3430411	3437943	+	ATP5F1A	protein_coding	ATP synthase F1 subunit alpha	101795844							1127.76	1055.2	735.529	828.547	856.322	815.388	803.413	829.344	750.689	834.024	632.977	620.974
ATP5F1B	NW_024009682.1	344494	347673	+	ATP5F1B	protein_coding	ATP synthase F1 subunit beta	101793804							1514.39	1598.23	1051.47	1293.64	1070.04	1150.05	1099.05	1223.02	987.143	1189.55	754.086	823.469
ATP5F1C	NC_051772.1	4325024	4332311	+	ATP5F1C	protein_coding	ATP synthase F1 subunit gamma, transcript variant X2	101799254							346.806	362.554	330.305	404.51	381.473	343.006	389.124	362.064	376.767	404.906	261.924	286.578
ATP5F1D	NC_051800.1	672291	675078	+	ATP5F1D	protein_coding	ATP synthase F1 subunit delta, transcript variant X3	119714195							685.988	776.42	585.864	642.368	551.227	568.778	602.201	586.602	594.096	603.595	453.651	445.724
ATP5F1E	NC_051792.1	8341143	8342606	+	ATP5F1E	protein_coding	ATP synthase F1 subunit epsilon, transcript variant X3	101791509	GO:0000275	mitochondrial proton-transporting ATP synthase complex, catalytic sector F(1)	GO:0046933	proton-transporting ATP synthase activity, rotational mechanism			525.348	634.668	509.327	496.25	490.447	498.839	517.505	571.642	598.337	604.58	363.343	445.666
ATP5IF1	NC_051795.1	7089325	7090201	+	ATP5IF1	protein_coding	ATP synthase inhibitory factor subunit 1	113839774							472.938	621.443	479.658	466.445	393.295	361.376	430.827	428.167	480.063	577.199	336.075	363.674
ATP5MC1	NC_051799.1	149711	151986	-	ATP5MC1	protein_coding	ATP synthase membrane subunit c locus 1, transcript variant X1	101797010							295.955	296.498	219.681	237.702	220.574	218.603	227.483	262.526	241.391	240.99	163.18	164.697
ATP5MC2	NW_024010180.1	981958	984214	+	ATP5MC2	protein_coding	ATP synthase membrane subunit c locus 2	113840039							441.631	485.461	501.115	494.083	448.367	467.009	459.917	442.012	446.961	435.726	401.748	354.125
ATP5MC3	NC_051778.1	22373288	22376493	-	ATP5MC3	protein_coding	ATP synthase membrane subunit c locus 3	101791642							1276.71	1303.78	865.957	961.889	942.618	917.042	946.112	1033.68	949.255	1058.68	601.09	600.804
ATP5ME	NC_051804.1	54224247	54226550	-	ATP5ME	protein_coding	ATP synthase membrane subunit e	106016939							512.296	569.795	419.192	413.009	443.404	558.816	448.379	481.726	426.827	536.92	325.16	404.069
ATP5MF	NC_051786.1	14284976	14286704	-	ATP5MF	protein_coding	ATP synthase membrane subunit f	101802805							413.366	483.607	357.996	400.842	386.821	400.723	354.253	430.279	401.903	413.004	228.019	308.507
ATP5MG	NC_051796.1	5759379	5762700	-	ATP5MG	protein_coding	ATP synthase membrane subunit g	101802519							518.524	551.62	511.745	513.476	516.201	564.561	566.101	530.275	591.728	567.539	399.902	398.972
ATP5MJ	NC_051776.1	10787092	10791276	+	ATP5MJ	protein_coding	ATP synthase membrane subunit j	101800201							161.351	168.47	167.522	173.905	166.646	163.623	161.386	181.376	180.202	214.17	103.107	136.055
ATP5MK	NC_051777.1	24619145	24622158	-	ATP5MK	protein_coding	ATP synthase membrane subunit k, transcript variant X2	101805288							122.715	143.703	118.1	131.157	109.902	145.157	123.657	142.138	141.184	135.705	76.5114	91.3657
ATP5PB	NC_051798.1	5239067	5242568	-	ATP5PB	protein_coding	ATP synthase peripheral stalk-membrane subunit b	101791832							615.339	650.436	494.854	521.101	513.151	460.215	520.486	547.53	541.268	573.364	292.221	346.038
ATP5PD	NC_051790.1	9361920	9364638	+	ATP5PD	protein_coding	ATP synthase peripheral stalk subunit d	101802155							407.84	443	308.986	311.785	326.519	306.648	321.062	329.03	333.699	320.697	272.952	256.487
ATP5PF	NC_051772.1	107635395	107640088	-	ATP5PF	protein_coding	ATP synthase peripheral stalk subunit F6	101790970							424.336	492.792	371.444	380.553	363.197	362.535	386.937	397.007	392.786	412.047	220.685	228.907
ATP5PO	NC_051772.1	110880718	110883843	-	ATP5PO	protein_coding	ATP synthase peripheral stalk subunit OSCP	101790402							445.103	493.61	370.504	449.025	504.218	473.955	411.043	490.899	448.001	541.11	306.973	324.497
ATP6	NC_009684.1	9053	9736	+	ATP6	protein_coding		5405819	GO:0016021, GO:0005743, GO:0045263	integral component of membrane, mitochondrial inner membrane, proton-transporting ATP synthase complex, coupling factor F(o)	GO:0015078	proton transmembrane transporter activity	GO:0015986	ATP synthesis coupled proton transport	35.3616	30.9783	21.3406	24.7536	33.9519	35.5483	22.3666	20.9538	23.2346	17.8395	9.90559	15.3422
ATP6AP1	NC_051772.1	23479334	23534887	+	ATP6AP1	protein_coding	ATPase H+ transporting accessory protein 1	101798729							140.153	192.901	54.8973	57.5884	71.9066	87.3718	54.8395	60.3346	65.5679	67.5467	61.4857	64.1654
ATP6AP1L	NC_051804.1	77428170	77443660	+	ATP6AP1L	protein_coding	ATPase H+ transporting accessory protein 1 like	101791256							0	0	0.153618	0.0762737	0	0	0	0	0	0	0	0
ATP6AP2	NC_051772.1	122110139	122120347	+	ATP6AP2	protein_coding	ATPase H+ transporting accessory protein 2	101791639							227.051	288.091	123.778	96.7959	110.619	102.324	127.329	93.9372	123.291	105.941	172.502	163.805
ATP6V0A1	NC_051799.1	2182660	2213256	-	ATP6V0A1	protein_coding	ATPase H+ transporting V0 subunit a1, transcript variant X1	101805176							53.5115	53.2099	53.1326	48.4487	53.9438	51.924	51.8938	45.2662	48.993	44.4161	37.6932	43.406
ATP6V0A2	NC_051787.1	3728274	3745351	+	ATP6V0A2	protein_coding	ATPase H+ transporting V0 subunit a2	101799483							48.9504	51.6405	39.5091	38.5428	34.7848	33.6492	41.2771	40.1317	37.2244	37.6948	29.5662	23.8126
ATP6V0A4	NC_051772.1	59503276	59533262	+	ATP6V0A4	protein_coding	ATPase H+ transporting V0 subunit a4, transcript variant X2	101797534							0.152123	0.248949	0	0	0	0	0.0348892	0	0	0	0	0.183978
ATP6V0B	NC_051779.1	21563185	21567825	+	ATP6V0B	protein_coding	ATPase H+ transporting V0 subunit b	119717653							193.56	252.111	109.881	101.67	104.839	113.516	140.208	121.932	112.49	110.403	84.0792	81.3607
ATP6V0C	NC_051786.1	4654490	4664994	-	ATP6V0C	protein_coding	ATPase H+ transporting V0 subunit c	101801736							543.909	716.391	282.647	307.305	263.256	271.344	290.761	289.674	285.391	292.772	268.458	285.57
ATP6V0D1	NC_051783.1	12442143	12474009	-	ATP6V0D1	protein_coding	ATPase H+ transporting V0 subunit d1	101805028							90.5023	104.679	92.5042	89.4571	97.3644	86.3008	84.5556	85.2157	88.0065	87.0636	81.525	65.9491
ATP6V0D2	NC_051773.1	29487368	29504832	-	ATP6V0D2	protein_coding	ATPase H+ transporting V0 subunit d2	101802167							21.3371	19.2474	0.837867	2.08007	1.44982	1.20621	1.78414	0.564802	3.47377	0.247569	2.31401	1.88162
ATP6V0E1	NC_051785.1	10930339	10939802	-	ATP6V0E1	protein_coding	ATPase H+ transporting V0 subunit e1	101802582							306.906	351.456	278.86	297.243	268.181	274.57	256.12	275.95	263.608	281.518	292.204	272.132
ATP6V0E2	NC_051777.1	22981042	22982393	+	ATP6V0E2	protein_coding	ATPase H+ transporting V0 subunit e2	113843982							21.384	23.2248	8.3521	12.0076	8.75511	5.93602	12.1346	10.644	10.3366	8.4717	5.29661	5.8656
ATP6V1A	NC_051772.1	83798368	83824260	-	ATP6V1A	protein_coding	ATPase H+ transporting V1 subunit A, transcript variant X1	101794496							92.7321	101.315	58.31	60.975	49.5321	49.1757	58.0613	59.7726	54.8498	58.5764	66.9718	64.6322
ATP6V1B1	NW_024009791.1	86475	102495	+	ATP6V1B1	protein_coding	ATPase H+ transporting V1 subunit B1	119715003							0	0.114075	0.189199	0.0626268	0.962896	0.419038	0.639486	0.212563	0.392205	0.12423	0.133981	0.134885
ATP6V1B2	NC_051794.1	1681783	1690503	+	ATP6V1B2	protein_coding	ATPase H+ transporting V1 subunit B2	101805143							111.01	155.363	64.4685	68.6425	80.9211	69.5575	75.4521	76.7738	71.8101	74.066	89.6444	86.7897
ATP6V1C1	NC_051773.1	23016574	23033919	-	ATP6V1C1	protein_coding	ATPase H+ transporting V1 subunit C1, transcript variant X1	101799536							52.2592	58.5291	42.609	42.2624	44.748	47.4629	43.4593	50.9684	42.6571	50.9028	43.8227	55.3759
ATP6V1C2	NC_051774.1	104309319	104328440	+	ATP6V1C2	protein_coding	ATPase H+ transporting V1 subunit C2, transcript variant X1	101790910							31.8669	53.9604	2.51562	3.47561	0.723639	0.726731	0.88724	1.53602	0.340098	0.484764	1.91698	2.22233
ATP6V1D	NC_051776.1	38706790	38715876	+	ATP6V1D	protein_coding	ATPase H+ transporting V1 subunit D	101792552							104.331	137.88	91.1216	107.474	117.041	110.241	89.1813	110.437	96.0901	122.786	110.531	110.117
ATP6V1E1	NC_051772.1	65033676	65044609	-	ATP6V1E1	protein_coding	ATPase H+ transporting V1 subunit E1	101793897							215.432	279.959	99.2696	94.5147	83.3879	105.794	88.0311	99.1365	91.183	97.2468	113.289	127.466
ATP6V1G1	NC_051789.1	3022640	3026264	+	ATP6V1G1	protein_coding	ATPase H+ transporting V1 subunit G1	101792649							335.659	402.286	184.721	234.369	172.631	198.533	226.926	285.001	217.291	252.947	119.117	131.047
ATP6V1G3	NC_051779.1	6550789	6562012	+	ATP6V1G3	protein_coding	ATPase H+ transporting V1 subunit G3	101799077							0.855165	16.1815	0.322375	0.960388	0	0	0	0.181093	0	0.158757	0	0
ATP6V1H	NC_051773.1	43412633	43451751	+	ATP6V1H	protein_coding	ATPase H+ transporting V1 subunit H, transcript variant X1	101789737							124.3	161.008	53.2189	58.8778	53.183	65.4329	56.24	62.4853	56.06	58.7485	55.9343	68.3163
ATP7A	NC_051781.1	4563967	4595030	-	ATP7A	protein_coding	ATPase copper transporting alpha, transcript variant X1	101794668							10.6756	11.6205	16.3004	15.2054	13.7439	15.0033	15.0175	12.7271	14.6888	14.0777	19.0914	17.3178
ATP7B	NC_051772.1	179580175	179623696	-	ATP7B	protein_coding	ATPase copper transporting beta, transcript variant X3	101795264							30.1828	24.899	3.79788	3.24804	4.40221	3.21013	2.90791	3.1871	4.00074	3.28257	0.922104	1.2433
ATP8	NC_009684.1	8895	9062	+	ATP8	protein_coding		5405818	GO:0016021, GO:0000276	integral component of membrane, mitochondrial proton-transporting ATP synthase complex, coupling factor F(o)	GO:0015078	proton transmembrane transporter activity	GO:0015986	ATP synthesis coupled proton transport	0.645615	0.660344	0.730141	0.725055	0.743188	0	1.48071	1.64062	0.756785	0	0	0
ATP8A1	NC_051775.1	51395530	51504219	+	ATP8A1	protein_coding	ATPase phospholipid transporting 8A1, transcript variant X4	101802029							2.00645	1.85615	1.32969	0.990318	3.73669	2.57688	2.40348	1.91608	2.21712	1.39505	2.07259	1.42196
ATP8A2	NC_051772.1	186236309	186549512	+	ATP8A2	protein_coding	ATPase phospholipid transporting 8A2, transcript variant X1	101799384							9.39084	13.7191	0.886633	0.612491	0.313904	1.45144	0.488608	0.996125	0.29967	0.474599	0.552798	0.515305
ATP8B1	NC_051804.1	524533	557342	+	ATP8B1	protein_coding	ATPase phospholipid transporting 8B1, transcript variant X1	101796204							2.68767	4.00699	1.10763	0.716224	0.943889	0.513458	1.01865	0.781377	0.907761	0.380556	0.848214	1.51505
ATP8B2	NC_051797.1	2325573	2336473	+	ATP8B2	protein_coding	ATPase phospholipid transporting 8B2, transcript variant X2	101796582							50.0711	36.572	71.0453	58.3139	65.0358	55.4599	69.8191	48.9119	69.9921	49.3946	61.8822	49.2222
ATP8B3	NC_051800.1	4629742	4647250	-	ATP8B3	protein_coding	ATPase phospholipid transporting 8B3	101791790							7.01689	4.23041	0.116357	0.161765	0.118436	0.566959	0	0.130726	0.0482413	0.0687614	0.173037	0.622159
ATP9A	NC_051792.1	11162928	11224813	+	ATP9A	protein_coding	ATPase phospholipid transporting 9A (putative), transcript variant X1	101790964							6.54044	4.59648	3.36215	4.78292	4.10667	5.7494	2.10894	4.98961	3.19308	5.37532	1.92688	5.11727
ATP9B	NC_051773.1	116336872	116501448	+	ATP9B	protein_coding	ATPase phospholipid transporting 9B (putative), transcript variant X1	101794313							10.6733	10.641	13.9258	14.3839	14.1746	15.5903	11.1058	12.1909	13.6174	13.5906	12.5519	14.9465
ATPAF1	NC_051779.1	23197230	23206682	-	ATPAF1	protein_coding	ATP synthase mitochondrial F1 complex assembly factor 1	101796062							21.8174	23.3511	20.444	21.8766	28.523	17.4677	24.1254	26.4337	27.4008	27.079	18.44	19.3183
ATPAF2	NC_051786.1	14921103	14926136	-	ATPAF2	protein_coding	ATP synthase mitochondrial F1 complex assembly factor 2	101792892							40.2821	34.3343	34.5888	35.1856	30.0546	24.6639	36.7836	36.3012	34.8017	33.8179	17.8329	20.5696
ATPSCKMT	NC_051773.1	79125609	79139746	-	ATPSCKMT	protein_coding	ATP synthase c subunit lysine N-methyltransferase, transcript variant X2	101801936							1.46262	1.51066	1.21626	1.30441	1.78271	1.58035	1.28261	1.84016	1.66405	2.50764	1.89485	2.02903
ATR	NC_051780.1	24129599	24171132	-	ATR	protein_coding	ATR serine/threonine kinase, transcript variant X1	101799646							6.03947	4.67399	8.70183	8.93249	9.6677	10.0541	6.99655	7.28133	10.5974	9.20342	5.01483	6.82617
ATRN	NC_051775.1	74020246	74165179	+	ATRN	protein_coding	attractin	101795507							23.8742	22.4746	33.5643	36.8884	32.5619	41.732	30.8809	37.2491	30.0939	33.4236	32.0101	39.0545
ATRNL1	NC_051777.1	29481456	29980456	+	ATRNL1	protein_coding	attractin like 1, transcript variant X16	101802951							1.27177	1.55932	18.9119	15.7728	16.7947	20.1121	19.5479	14.3422	24.4724	13.7082	7.79066	8.18716
ATRX	NC_051781.1	4616783	4708543	+	ATRX	protein_coding	ATRX chromatin remodeler, transcript variant X3	101794479							58.9772	48.5889	76.4948	75.8824	62.8175	63.457	68.1766	65.3678	69.334	68.9126	62.8231	61.5113
ATXN1	NC_051773.1	111294744	111489168	+	ATXN1	protein_coding	ataxin 1, transcript variant X7	101803445							5.14064	4.52267	10.4079	10.2603	9.48732	8.19677	9.37451	8.13531	8.56352	8.29571	6.14531	9.04767
ATXN10	NC_051772.1	71416524	71534075	-	ATXN10	protein_coding	ataxin 10, transcript variant X2	101804680							5.16126	4.47984	7.65404	6.74795	9.48831	7.13922	7.96305	6.3201	7.73985	6.987	6.62324	6.08233
ATXN1L	NC_051783.1	309571	325271	+	ATXN1L	protein_coding	ataxin 1 like, transcript variant X2	101794164							43.851	36.4746	47.9719	48.1203	44.7336	41.7158	51.0252	48.2227	48.295	47.4612	43.5422	45.6553
ATXN2	NC_051787.1	2096411	2147776	+	ATXN2	protein_coding	ataxin 2, transcript variant X12	119718605							40.7162	40.5562	42.627	39.471	34.7748	34.7614	42.6926	37.9913	37.6717	37.6877	32.8058	31.0307
ATXN3	NC_051776.1	17224521	17240594	+	ATXN3	protein_coding	ataxin 3, transcript variant X1	101800174							13.5391	11.4703	17.3078	17.9124	17.6666	17.684	16.217	15.042	16.703	19.4683	21.2808	22.9343
ATXN7	NC_051784.1	7333500	7415784	-	ATXN7	protein_coding	ataxin 7, transcript variant X6	101793301							11.8447	10.3698	11.9921	11.0692	13.0667	9.57154	14.1326	11.0006	12.2479	11.3557	10.1127	12.0228
ATXN7L1	NC_051772.1	14214689	14328887	-	ATXN7L1	protein_coding	ataxin 7 like 1, transcript variant X5	101795183							15.4003	13.2848	17.3964	16.2921	15.0748	14.2752	16.0418	15.1863	17.6961	16.0793	15.3669	15.8379
ATXN7L2	NC_051798.1	797531	804020	-	ATXN7L2	protein_coding	ataxin 7 like 2, transcript variant X1	113839753							13.2736	14.2532	14.0294	13.1886	9.56765	9.11457	11.9496	10.613	10.4213	11.607	16.9391	11.8524
AUH	NC_051804.1	48172203	48282484	-	AUH	protein_coding	AU RNA binding methylglutaconyl-CoA hydratase, transcript variant X3	101794495							18.3663	18.3015	23.7572	26.2917	33.3462	34.7987	24.8127	27.2418	26.8417	30.6425	39.1553	42.2318
AUP1	NC_051775.1	76119770	76131839	-	AUP1	protein_coding	AUP1 lipid droplet regulating VLDL assembly factor, transcript variant X5	119716797							89.1228	88.1588	82.5859	74.3317	76.0107	73.3017	86.2057	79.0332	85.508	68.4583	85.2842	82.8356
AURKA	NC_051792.1	9702615	9709043	+	AURKA	protein_coding	aurora kinase A	101795813							49.5609	57.0995	26.8228	46.8014	39.7297	25.4302	47.4684	57.996	45.3743	68.0396	42.2674	26.1134
AURKAIP1	NC_051793.1	3664327	3667211	-	AURKAIP1	protein_coding	aurora kinase A interacting protein 1, transcript variant X1	101796272							40.7168	42.4898	41.925	43.9502	48.8496	46.0833	43.5369	45.5294	48.2922	52.7842	31.7273	31.3591
AUTS2	NC_051791.1	9532232	10289701	+	AUTS2	protein_coding	activator of transcription and developmental regulator AUTS2, transcript variant X6	101803047							50.1155	56.5125	19.1575	14.3026	14.2553	11.9844	14.7457	14.5724	17.6503	13.5783	18.4689	16.5938
AVEN	NC_051776.1	39906180	40004829	+	AVEN	protein_coding	apoptosis and caspase activation inhibitor	101793688							21.6651	20.3951	19.8977	16.9696	30.4991	21.3435	21.2839	19.725	23.0502	23.0561	15.7483	11.0982
AVL9	NC_051773.1	102436923	102480553	-	AVL9	protein_coding	AVL9 cell migration associated, transcript variant X1	101801192							17.4946	17.7019	18.7052	19.2834	21.3359	19.8173	20.3552	20.3002	20.707	21.6709	25.0515	22.1686
AVPI1	NC_051777.1	23219867	23220872	+	AVPI1	protein_coding	arginine vasopressin induced 1	119717300							32.5078	48.5953	45.2477	34.0504	21.4089	12.7226	37.0989	27.0063	35.7237	45.7839	16.334	13.609
AVPR1A	NC_051772.1	35336397	35342030	-	AVPR1A	protein_coding	arginine vasopressin receptor 1A	101796503							0.0507194	0.0259382	0	0.19936	0	0.127041	0.436217	0.128886	0.178359	0.254226	0.121858	0.0306701
AVPR1B	NC_051798.1	6292858	6295919	+	AVPR1B	protein_coding	arginine vasopressin receptor 1B	101799416							0.0476972	0.243927	0.107884	0	0	0.119471	0	0	0	0	0.114597	0
AXDND1	NC_051779.1	11346167	11366256	-	AXDND1	protein_coding	axonemal dynein light chain domain containing 1	101798253							0.0347416	0.0710685	0.0785802	0.0780328	0.0399921	0.04351	0.398398	0.132426	0.0814477	0	0.08347	0.37815
AXIN1	NC_051786.1	6687683	6766381	-	AXIN1	protein_coding	axin 1, transcript variant X3	101800899							12.9206	11.1914	12.7429	12.3665	12.7294	13.5284	13.1081	15.3223	11.9799	12.6285	14.5147	13.2894
AXIN2	NC_051790.1	3013613	3039264	-	AXIN2	protein_coding	axin 2, transcript variant X2	101799849							12.9847	9.75088	14.248	16.8321	14.6971	21.1284	6.44872	7.05311	11.6559	15.1353	15.0476	16.0832
AZI2	NC_051773.1	122600686	122623177	+	AZI2	protein_coding	5-azacytidine induced 2, transcript variant X1	101795965							73.7714	70.4268	56.1864	72.8574	68.881	73.668	59.1154	71.9511	67.7603	82.2168	65.0019	59.8399
AZIN1	NC_051773.1	23061367	23087401	+	AZIN1	protein_coding	antizyme inhibitor 1	101797880			GO:0003824, GO:0042978	catalytic activity, ornithine decarboxylase activator activity	GO:0006596	polyamine biosynthetic process	154.841	147.255	90.3617	90.5213	90.3585	100.636	106.794	110.344	84.3562	97.4246	110.832	120.928
AZIN2	NC_051795.1	840111	845720	-	AZIN2	protein_coding	antizyme inhibitor 2	101804545							0.758485	1.43223	4.68484	6.61793	6.11181	5.91871	6.48997	8.59933	4.92419	5.84898	11.4947	13.4069
B2M	NC_051782.1	11078649	11081632	-	B2M	protein_coding	beta-2-microglobulin	101799108	GO:0005576, GO:0042612	extracellular region, MHC class I protein complex			GO:0002474, GO:0006955	antigen processing and presentation of peptide antigen via MHC class I, immune response	757.716	885.088	476.52	366.519	370.41	374.816	437.639	379.379	481.862	338.464	862.694	698.878
B3GALNT1	NC_051780.1	2374331	2380571	+	B3GALNT1	protein_coding	beta-1,3-N-acetylgalactosaminyltransferase 1 (globoside blood group), transcript variant X5	106019552							3.61864	2.35308	2.27657	3.01428	1.51725	2.88123	2.30842	2.13142	1.96637	2.42909	1.09396	2.95624
B3GALNT2	NC_051774.1	25403257	25433682	-	B3GALNT2	protein_coding	beta-1,3-N-acetylgalactosaminyltransferase 2, transcript variant X3	101803248							16.4522	13.7631	57.3342	50.589	50.8861	33.9349	51.4759	38.3014	65.8034	44.233	33.2451	30.8313
B3GALT1	NC_051778.1	19449178	19651431	+	B3GALT1	protein_coding	beta-1,3-galactosyltransferase 1, transcript variant X5	101797838							0.221713	0.206762	0.383486	0.402784	0.337792	0.343005	0.418763	0.347988	0.619151	0.312331	0.17234	0.347006
B3GALT2	NC_051779.1	8261848	8271562	+	B3GALT2	protein_coding	beta-1,3-galactosyltransferase 2, transcript variant X2	101802460							0.928145	0.242849	0.292928	0.38785	0.0496937	0.0810974	0.247522	0.548504	0.0253015	0.432766	0.0518593	0.339361
B3GALT5	NC_051772.1	113405057	113415853	+	B3GALT5	protein_coding	beta-1,3-galactosyltransferase 5, transcript variant X9	101791887							1.27559	0.19768	0.349718	0.0434102	0.0444959	0.0484099	0.0886529	0.245566	0.4531	0	0.046435	0.186994
B3GALT6	NC_051793.1	3293492	3298662	+	B3GALT6	protein_coding	beta-1,3-galactosyltransferase 6	101798225							9.37597	7.63757	10.6272	8.78647	10.6481	10.2975	11.6178	9.43441	11.6543	9.43895	7.05532	9.00551
B3GALT9	NC_051789.1	9507854	9510410	+	B3GALT9	protein_coding	beta-1,3-galactosyltransferase 9	101797442							0	0	0	0	0	0	0	0	0	0	0	0
B3GAT1	NC_051796.1	3308692	3394542	-	B3GAT1	protein_coding	beta-1,3-glucuronyltransferase 1, transcript variant X1	101803867							2.94812	2.43685	2.51996	1.94417	5.28781	1.4597	2.8697	2.17781	4.35989	1.98556	3.04739	2.09368
B3GAT2	NC_051774.1	88273048	88294304	+	B3GAT2	protein_coding	beta-1,3-glucuronyltransferase 2	101796136							3.97673	3.34967	6.61379	9.89535	10.5916	57.5188	9.56769	21.8953	8.04336	18.9342	28.3824	78.4604
B3GAT3	NW_024009866.1	51853	54587	-	B3GAT3	protein_coding	beta-1,3-glucuronyltransferase 3	119715103							105.151	100.336	200.492	164.772	150.073	122.455	157.221	146.501	147.182	136.526	144.803	136.604
B3GLCT	NC_051772.1	184379908	184440341	-	B3GLCT	protein_coding	beta 3-glucosyltransferase, transcript variant X2	101798733							22.9062	26.3225	26.4448	19.0255	13.7333	13.063	18.6453	16.2845	21.8559	19.1738	22.8899	19.2106
B3GNT2	NC_051774.1	12067211	12089184	-	B3GNT2	protein_coding	UDP-GlcNAc:betaGal beta-1,3-N-acetylglucosaminyltransferase 2, transcript variant X1	101793948	GO:0000139, GO:0016021	Golgi membrane, integral component of membrane	GO:0016758	hexosyltransferase activity	GO:0006486	protein glycosylation	129.259	113.044	22.5791	21.2653	22.6002	30.5792	32.3807	33.767	18.8471	25.3469	32.2848	32.6233
B3GNT4	NC_051787.1	2507019	2512565	-	B3GNT4	protein_coding	UDP-GlcNAc:betaGal beta-1,3-N-acetylglucosaminyltransferase 4, transcript variant X2	119712962							5.63446	9.55079	0.924988	0.459272	0.313839	0.0853612	0.234483	0.0577343	0.61253	0.278373	0.354809	0.329726
B3GNT5	NC_051780.1	8809325	8831161	+	B3GNT5	protein_coding	UDP-GlcNAc:betaGal beta-1,3-N-acetylglucosaminyltransferase 5, transcript variant X6	101791474							43.1608	34.5533	16.1338	19.7261	9.84132	9.4308	18.8353	23.349	15.6698	17.391	10.8096	11.9479
B3GNT7	NC_051780.1	10028438	10034928	-	B3GNT7	protein_coding	UDP-GlcNAc:betaGal beta-1,3-N-acetylglucosaminyltransferase 7	101797691							12.3297	5.67333	0.716913	1.42384	1.02161	0.952693	0.981374	0.88599	0.70592	0.741406	0.951904	0.72833
B3GNT9	NC_051783.1	13571274	13582044	-	B3GNT9	protein_coding	UDP-GlcNAc:betaGal beta-1,3-N-acetylglucosaminyltransferase 9	101801084							0.88787	0.849537	8.3892	11.2899	1.15393	1.54239	6.14182	10.6625	4.26374	6.38045	5.81466	8.14005
B3GNTL1	NC_051790.1	6900723	7032004	+	B3GNTL1	protein_coding	UDP-GlcNAc:betaGal beta-1,3-N-acetylglucosaminyltransferase like 1, transcript variant X1	101792556							4.86042	5.11505	5.80139	6.3134	6.36344	5.96978	5.07673	5.02973	5.64242	6.56186	5.45892	5.49577
B4GALNT3	NC_051772.1	63517024	63569918	+	B4GALNT3	protein_coding	beta-1,4-N-acetyl-galactosaminyltransferase 3, transcript variant X4	101794410							4.33055	4.94767	6.23478	6.72598	4.932	2.71176	6.67422	4.03894	7.18233	5.26839	0.774807	1.91295
B4GALNT4	NC_051776.1	32339847	32364516	-	B4GALNT4	protein_coding	beta-1,4-N-acetyl-galactosaminyltransferase 4, transcript variant X1	101795425							17.1104	12.6291	22.0054	37.8483	9.64025	15.4921	28.4482	38.6905	27.095	29.9457	10.8468	22.85
B4GALT1	NC_051804.1	69407938	69429547	+	B4GALT1	protein_coding	beta-1,4-galactosyltransferase 1	101792817							13.6556	14.7168	27.0468	26.3097	23.312	23.068	23.0831	23.8998	21.7054	24.7886	24.2399	23.1035
B4GALT2	NC_051779.1	21569905	21576636	+	B4GALT2	protein_coding	beta-1,4-galactosyltransferase 2, transcript variant X2	119717607							81.6771	83.6709	84.5808	88.9575	73.1709	79.8202	83.9114	82.3305	78.3473	84.3945	137.039	114.875
B4GALT3	NW_024010230.1	3681	6742	-	B4GALT3	protein_coding	beta-1,4-galactosyltransferase 3	119715361							111.072	109.084	88.1099	84.169	72.6839	66.064	94.9202	83.878	84.2762	73.3354	93.1145	80.6415
B4GALT4	NC_051772.1	85135189	85161756	+	B4GALT4	protein_coding	beta-1,4-galactosyltransferase 4	101792176	GO:0032580, GO:0016021	Golgi cisterna membrane, integral component of membrane	GO:0016757	glycosyltransferase activity	GO:0005975, GO:0006486	carbohydrate metabolic process, protein glycosylation	59.2681	55.9527	92.1394	96.1224	84.8812	72.9024	93.6839	103.094	89.1088	104.945	103.087	96.1778
B4GALT5	NC_051792.1	498243	530758	+	B4GALT5	protein_coding	beta-1,4-galactosyltransferase 5, transcript variant X2	101798368							87.3444	65.3996	28.2761	21.266	23.3757	21.5217	37.9282	26.6077	28.3558	18.689	31.2858	19.064
B4GALT6	NC_051773.1	46647986	46671444	-	B4GALT6	protein_coding	beta-1,4-galactosyltransferase 6	101801239							0.869234	1.2577	0.095906	0.904759	0	0.0531033	0	0.296311	0.0994057	0.637602	0	0.153842
B4GALT7	NC_051785.1	9909541	9912173	+	B4GALT7	protein_coding	beta-1,4-galactosyltransferase 7	101799322							55.0388	58.5746	59.8105	62.2427	47.0752	45.5361	62.763	57.1367	50.91	45.9795	49.4038	43.9733
B9D1	NC_051786.1	15165636	15169778	-	B9D1	protein_coding	B9 domain containing 1	101803033							21.6836	18.4896	22.4574	20.968	27.2727	25.3267	23.138	23.6066	30.2867	25.6272	26.7064	32.8492
BAALC	NC_051773.1	22969913	22995097	-	BAALC	protein_coding	BAALC binder of MAP3K1 and KLF4	113842901							0.0233858	0.119597	0.0264476	0	0	0	0.0268176	0	0	0	0.0842798	0.0565658
BABAM1	NC_051800.1	1062500	1066552	+	BABAM1	protein_coding	BRISC and BRCA1 A complex member 1, transcript variant X2	113845646							115.866	108.228	144.077	143.336	120.371	103.928	126.793	109.398	128.236	126.802	110.078	111.575
BABAM2	NC_051774.1	36582960	36749985	+	BABAM2	protein_coding	BRISC and BRCA1 A complex member 2, transcript variant X2	101793627							38.1088	39.083	42.0548	42.1072	43.1602	40.8721	37.8946	38.679	40.9943	42.5166	37.3824	41.5519
BACE1	NC_051796.1	6672677	6681359	-	BACE1	protein_coding	beta-secretase 1	101796410							72.141	60.7458	85.872	79.2461	67.7866	72.9262	80.1398	72.1765	83.8697	66.9344	74.0567	79.882
BACE2	NC_051772.1	114188306	114238686	+	BACE2	protein_coding	beta-secretase 2	101795939							13.3088	16.0675	28.5028	23.2258	29.7028	18.0903	26.8126	22.0836	24.1669	21.4844	36.1206	24.1306
BACH1	NC_051772.1	109339748	109369518	+	BACH1	protein_coding	BTB domain and CNC homolog 1, transcript variant X6	101802366			GO:0003677, GO:0003700	DNA binding, DNA-binding transcription factor activity			53.251	60.5899	50.0851	43.8814	39.2352	42.1262	45.7744	44.4215	47.1128	45.5927	36.7906	30.9005
BACH2	NC_051774.1	80513631	80700388	+	BACH2	protein_coding	BTB domain and CNC homolog 2, transcript variant X2	101799095							7.5962	5.16826	14.2674	9.41402	13.8675	13.9977	9.6319	6.81352	10.4046	8.75935	8.99464	7.44663
BAG1	NC_051773.1	70694803	70712748	+	BAG1	protein_coding	BAG cochaperone 1, transcript variant X5	101792657							11.3811	10.3611	15.5412	16.0222	18.1418	13.7481	20.595	19.3321	18.0716	16.0486	9.57529	10.2744
BAG2	NC_051774.1	93182356	93189473	-	BAG2	protein_coding	BAG cochaperone 2	101798444							84.2949	63.6515	37.142	37.1669	31.7955	31.3229	37.0822	36.8068	28.9224	32.4547	43.702	38.0899
BAG3	NC_051777.1	31873101	31890657	+	BAG3	protein_coding	BAG cochaperone 3, transcript variant X2	101794615							100.554	73.3751	106.657	106.33	103.824	99.2864	141.936	126.763	104.585	111.643	92.8468	75.685
BAG4	NC_051794.1	785433	788687	-	BAG4	protein_coding	BAG cochaperone 4	101796844							48.3897	52.9315	57.3195	51.8273	45.0168	44.099	47.0478	46.2988	49.7178	50.2747	44.4149	42.0047
BAG5	NC_051776.1	10972700	10977707	+	BAG5	protein_coding	BAG cochaperone 5, transcript variant X1	101798285							8.3759	12.1214	6.27301	6.92979	9.53918	8.25798	7.79131	8.60438	7.20694	7.98974	9.23236	8.99832
BAHCC1	NC_051790.1	1186672	1213886	+	BAHCC1	protein_coding	BAH domain and coiled-coil containing 1	119713158							54.6427	50.5594	46.8012	46.8921	45.2716	60.2803	72.3928	59.9262	42.8048	40.4534	39.4394	46.1682
BAHD1	NC_051776.1	31853036	31889738	+	BAHD1	protein_coding	bromo adjacent homology domain containing 1	101803373							16.3062	16.3783	19.5806	18.3537	18.2432	22.4179	17.2073	18.437	17.7609	19.5302	25.6852	23.399
BAIAP2	NC_051790.1	1059671	1100936	+	BAIAP2	protein_coding	BAR/IMD domain containing adaptor protein 2, transcript variant X6	119713160							13.5275	11.8918	9.94909	8.26624	8.32031	5.20431	14.2199	8.11648	15.0537	7.26311	4.62026	4.30392
BAIAP2L1	NC_051786.1	10500234	10540175	-	BAIAP2L1	protein_coding	BAR/IMD domain containing adaptor protein 2 like 1, transcript variant X1	101804329							32.5282	19.1859	10.7091	5.96666	5.69983	7.33282	6.71428	4.50035	6.48197	7.52822	16.0646	10.9277
BAIAP2L2	NC_051772.1	54015715	54024605	+	BAIAP2L2	protein_coding	BAR/IMD domain containing adaptor protein 2 like 2, transcript variant X1	101803687							0.490785	0.401585	0	0	0	0.245861	0.0562805	0.187075	0.287647	0.0546669	0	0.356134
BAK1	NC_051798.1	1111900	1130599	-	BAK1	protein_coding	BCL2 antagonist/killer 1, transcript variant X1	101789424							75.426	79.9026	58.1752	55.9503	50.8626	50.4403	56.9091	59.6983	55.4676	57.9451	62.3241	55.1625
BAMBI	NC_051773.1	147990822	147995027	+	BAMBI	protein_coding	BMP and activin membrane bound inhibitor	101792754							79.1741	52.5768	150.06	71.948	70.2494	28.7533	137.738	60.7015	121.302	50.488	108.09	51.0413
BANK1	NC_051775.1	6835153	6970706	-	BANK1	protein_coding	B cell scaffold protein with ankyrin repeats 1, transcript variant X6	101802668							0.769481	0.923912	0.302687	0.450867	0.462143	0.251397	0.115096	0.0850165	0.196082	0.149061	0	0.0809229
BAP1	NC_051784.1	13430346	13441603	-	BAP1	protein_coding	BRCA1 associated protein 1, transcript variant X2	101803525							45.2181	42.9615	49.4732	51.1194	46.4836	45.0034	53.0941	52.0325	50.6094	43.4394	39.089	40.4793
BARD1	NC_051778.1	31103053	31147112	+	BARD1	protein_coding	BRCA1 associated RING domain 1	101800768							16.3735	16.2304	10.8213	16.9865	13.0671	12.2813	16.6294	19.9355	15.3961	21.5479	7.35373	8.69715
BARHL1	NC_051789.1	7121053	7127680	-	BARHL1	protein_coding	BarH like homeobox 1	113845432							0	0	0	0	0	0	0	0	0	0	0	0
BARHL2	NC_051779.1	194758	198859	-	BARHL2	protein_coding	BarH like homeobox 2	113844389							0	0.100442	0.0555291	0.165427	0.169564	0	0.394142	0.0623865	0.172666	0.0546917	0	0
BARX1	NC_051784.1	19961473	19965370	+	BARX1	protein_coding	BARX homeobox 1	113845103							1.02723	2.84298	5.19356	74.5106	3.7561	10.973	4.22684	30.7869	6.09138	39.172	7.0411	29.0122
BARX2	NC_051796.1	1791543	1827606	+	BARX2	protein_coding	BARX homeobox 2	101799373							2.37158	1.3861	2.46313	2.98952	7.52142	5.57658	5.71671	4.85815	4.42522	4.69023	2.38383	4.03889
BASP1	NC_051773.1	91929801	91981302	-	BASP1	protein_coding	brain abundant membrane attached signal protein 1	101803811							516.685	479.739	205.2	216.298	218.361	169.946	214.603	201.591	217.696	215.522	266.438	201.572
BATF	NC_051776.1	24537340	24546445	-	BATF	protein_coding	basic leucine zipper ATF-like transcription factor	101793700							0.627993	1.28464	1.21751	0.806016	0.516359	0.224712	0.308635	0.455953	0.420645	0.599572	1.61658	0.650998
BATF3	NC_051774.1	18632602	18636098	-	BATF3	protein_coding	basic leucine zipper ATF-like transcription factor 3, transcript variant X2	101791523							26.3081	21.8099	50.2138	67.1765	77.1448	92.1387	68.806	80.5758	54.7513	97.5765	36.9266	58.6106
BAZ1A	NC_051776.1	26971649	27032604	+	BAZ1A	protein_coding	bromodomain adjacent to zinc finger domain 1A	101804991							64.0112	59.0775	40.2176	40.9043	34.0202	38.6066	41.9823	44.0427	33.9405	41.7167	38.021	35.6292
BAZ1B	NC_051791.1	11592162	11644096	-	BAZ1B	protein_coding	bromodomain adjacent to zinc finger domain 1B	101804145							64.9406	61.4169	49.0124	50.9107	51.9524	40.5919	54.3298	49.2093	52.8243	55.2921	46.7876	41.1445
BAZ2A	NW_024009682.1	351583	361734	+	BAZ2A	protein_coding	bromodomain adjacent to zinc finger domain 2A	119714611							67.1104	74.8815	65.8023	60.3428	70.3879	58.2269	71.942	56.9542	58.3156	49.6235	45.8831	35.5402
BAZ2B	NC_051778.1	99520	232709	+	BAZ2B	protein_coding	bromodomain adjacent to zinc finger domain 2B, transcript variant X1	101789983							22.4784	19.8291	20.9404	17.3852	19.1562	16.3123	20.1327	16.9464	20.344	19.0209	19.6558	18.0202
BBIP1	NC_051777.1	27350234	27352758	-	BBIP1	protein_coding	BBSome interacting protein 1	106015390							42.5161	62.62	49.5784	57.7214	38.9358	37.6276	50.9221	48.2581	51.8305	49.0412	30.8717	32.4512
BBLN	NC_051789.1	8716153	8719180	+	BBLN	protein_coding	bublin coiled coil protein	101803443							18.4462	19.8732	26.146	19.3348	28.8781	22.1777	29.0502	19.9999	18.1628	25.2038	14.7729	8.92354
BBOF1	NC_051776.1	25086290	25097982	-	BBOF1	protein_coding	basal body orientation factor 1, transcript variant X5	101794016							20.1056	16.4606	21.301	20.5769	23.9396	20.6577	21.9569	19.5984	22.209	22.5688	13.7366	14.7189
BBOX1	NC_051776.1	57998669	58043569	+	BBOX1	protein_coding	gamma-butyrobetaine hydroxylase 1, transcript variant X1	101793349							7.13575	9.38384	1.92142	1.29747	0.860533	0.170223	1.32485	0.172696	1.75255	0.984073	1.06131	2.21914
BBS10	NC_051772.1	40185866	40188149	-	BBS10	protein_coding	Bardet-Biedl syndrome 10	101790161							2.65987	4.83653	5.06921	5.6977	4.64948	7.71107	5.59202	6.82174	3.63752	8.39442	4.26038	6.61242
BBS12	NC_051775.1	42920858	42974405	-	BBS12	protein_coding	Bardet-Biedl syndrome 12, transcript variant X29	101795128							0.5814	0.569886	1.92689	2.61175	2.30525	3.11481	1.51864	1.74419	1.93095	2.91421	1.97889	3.46691
BBS2	NC_051783.1	13225266	13243590	+	BBS2	protein_coding	Bardet-Biedl syndrome 2	101791815							16.5325	12.1699	25.2599	23.8648	26.6243	27.1363	21.1609	21.6425	23.0007	20.6472	21.4653	22.3676
BBS4	NC_051782.1	10637642	10677646	-	BBS4	protein_coding	Bardet-Biedl syndrome 4, transcript variant X2	101790080							14.8729	10.5743	18.4355	20.7004	26.6988	27.7128	17.1334	21.5475	18.9753	21.5414	20.1273	19.9616
BBS5	NC_051778.1	20188160	20199242	+	BBS5	protein_coding	Bardet-Biedl syndrome 5, transcript variant X4	106016917							13.0321	13.6368	22.8083	24.21	24.9019	27.3276	23.0413	23.239	25.2255	27.9026	14.7982	13.0813
BBS7	NC_051775.1	43274148	43292812	+	BBS7	protein_coding	Bardet-Biedl syndrome 7	101797526							8.29298	8.03574	5.67659	4.70571	4.06974	6.99689	3.45361	3.60473	3.83722	4.86172	9.59528	10.5046
BBS9	NC_051773.1	102018255	102331588	-	BBS9	protein_coding	Bardet-Biedl syndrome 9, transcript variant X3	101790849							6.30285	6.56259	8.8203	10.4648	6.86392	7.12696	7.46176	7.92187	7.52103	9.77319	6.2915	6.90978
BBX	NC_051772.1	91825350	91962316	+	BBX	protein_coding	BBX high mobility group box domain containing, transcript variant X19	101803830							17.3034	14.8686	21.1515	20.8092	21.1797	21.6977	16.3717	15.438	21.2748	20.627	24.5007	26.7915
BCAN	NC_051797.1	5836	18684	+	BCAN	protein_coding	brevican, transcript variant X2	110354568							1.34419	0.720163	0.144779	0.28754	0.0736828	0.0801642	0.0367011	0.162658	0	0	0	0.193532
BCAP29	NC_051772.1	14989228	15013755	+	BCAP29	protein_coding	B cell receptor associated protein 29, transcript variant X1	101797989							118.334	124.849	142.978	120.456	136.879	148.488	132.146	127.53	125.391	133.215	99.4804	104.524
BCAR1	NC_051783.1	13058688	13065031	-	BCAR1	protein_coding	BCAR1 scaffold protein, Cas family member	101792603							184.237	158.393	97.3377	103.381	170.079	214.698	193.193	200.524	103.681	110.313	160.948	167.599
BCAR3	NC_051779.1	1133548	1231103	-	BCAR3	protein_coding	BCAR3 adaptor protein, NSP family member, transcript variant X4	101802882			GO:0005085, GO:0001784	guanyl-nucleotide exchange factor activity, phosphotyrosine residue binding	GO:0007264	small GTPase mediated signal transduction	42.067	31.4374	3.23351	4.04346	1.79802	3.18293	1.79117	3.06099	1.36543	4.12837	7.09205	7.01185
BCAS1	NC_051792.1	10319092	10367858	+	BCAS1	protein_coding	brain enriched myelin associated protein 1, transcript variant X3	101797212							275.552	123.829	6.34718	3.42161	2.03047	4.41815	1.80208	1.4262	1.72928	0.82162	2.35012	2.40477
BCAS2	NC_051798.1	6545312	6549026	-	BCAS2	protein_coding	BCAS2 pre-mRNA processing factor, transcript variant X1	101804917							189.484	206.772	194.193	202.233	200.671	194.92	212.495	205.887	221.959	201.308	131.709	142.239
BCAS3	NC_051791.1	2566137	2919800	+	BCAS3	protein_coding	BCAS3 microtubule associated cell migration factor, transcript variant X8	101790515							8.61091	8.35952	13.6171	13.932	13.6364	17.6385	9.5119	12.5171	10.8065	13.6285	18.0002	23.2404
BCAS4	NC_051792.1	11542280	11610519	-	BCAS4	protein_coding	breast carcinoma amplified sequence 4, transcript variant X2	101800926							2.18383	2.24854	1.86054	1.60232	2.09489	2.09683	2.37073	2.47876	1.65538	2.65953	0.577153	2.35941
BCAT1	NC_051772.1	77071415	77138129	-	BCAT1	protein_coding	branched chain amino acid transaminase 1, transcript variant X2	101799002							14.963	19.3576	88.4532	69.1448	70.6252	71.5136	57.3701	50.2146	67.6381	59.9254	51.2271	56.0461
BCHE	NC_051780.1	3592596	3625630	-	BCHE	protein_coding	butyrylcholinesterase	101790679	GO:0005576	extracellular region	GO:0004104	cholinesterase activity			2.65299	1.31724	5.56371	2.05378	2.25339	0.709674	2.98323	1.34179	3.26077	1.03284	2.53724	2.14941
BCKDHB	NC_051774.1	84432786	84555587	-	BCKDHB	protein_coding	branched chain keto acid dehydrogenase E1 subunit beta, transcript variant X2	101790102							14.9009	15.4617	20.2099	17.4619	27.1587	24.1385	20.988	20.9907	26.8329	22.491	21.1432	20.5024
BCL10	NC_051779.1	17224747	17233258	+	BCL10	protein_coding	BCL10 immune signaling adaptor	101798813							54.6906	46.5862	63.4269	58.5951	69.3337	62.8746	58.7794	51.1773	59.0079	58.5328	45.9774	40.3271
BCL11A	NC_051774.1	3937323	4006916	-	BCL11A	protein_coding	BAF chromatin remodeling complex subunit BCL11A, transcript variant X3	101790413							1.8503	1.40863	4.2921	5.06505	1.64586	3.6471	1.6637	2.69826	2.90831	3.43108	3.61198	5.06039
BCL11B	NC_051776.1	13670678	13764433	+	BCL11B	protein_coding	BAF chromatin remodeling complex subunit BCL11B, transcript variant X1	101804750							0.0335904	0	0.132959	0.414958	0.0386669	0.0631023	0.0962992	0.170717	0.098436	0.205784	0	0.0406244
BCL2	NC_051773.1	83636845	83724941	+	BCL2	protein_coding	BCL2 apoptosis regulator, transcript variant X3	110352991							2.50387	2.63772	2.05748	2.07474	2.41809	2.47811	1.94646	2.01368	1.89072	1.82798	2.9065	5.39857
BCL2A1	NC_051782.1	14004185	14007142	+	BCL2A1	protein_coding	BCL2 related protein A1	101800789					GO:0006915, GO:0043066	apoptotic process, negative regulation of apoptotic process	2.04235	1.64131	0.247472	0.327664	0.0839647	0.0913505	0	0	0.171002	0.324987	0	0.0882152
BCL2L1	NC_051792.1	15880956	15894522	-	BCL2L1	protein_coding	BCL2 like 1, transcript variant X1	101803720							136.586	136.171	127.951	125.363	125.104	157.097	123.885	127.576	116.18	128.024	174.535	188.5
BCL2L10	NC_051782.1	2768003	2770980	-	BCL2L10	protein_coding	BCL2 like 10, transcript variant X1	110354616							84.6558	136.014	30.0646	26.5379	32.574	34.2555	33.8048	36.3294	29.4305	28.7558	48.8967	52.299
BCL2L11	NC_051774.1	1389347	1401609	-	BCL2L11	protein_coding	BCL2 like 11, transcript variant X1	113843059							6.47502	6.51096	6.02505	5.64556	4.71746	6.05626	8.55308	7.35921	5.28415	4.71691	11.3886	19.2303
BCL2L13	NC_051772.1	65044800	65084383	+	BCL2L13	protein_coding	BCL2 like 13	101794205							45.8617	43.8329	74.6002	66.9681	72.0423	71.2053	59.2422	59.356	68.6476	63.5278	60.6712	69.6221
BCL2L14	NC_051772.1	70422748	70446705	-	BCL2L14	protein_coding	BCL2 like 14	101790196							1.62695	1.45606	0	0	0	0	0	0	0	0	0	0
BCL2L15	NC_051798.1	6405216	6409363	-	BCL2L15	protein_coding	BCL2 like 15	101796858							0.140497	1.00591	0	0.473352	0	0	0.161114	0	0.658756	0.938968	0	0
BCL6	NC_051780.1	10561645	10579587	-	BCL6	protein_coding	BCL6 transcription repressor, transcript variant X1	101799894							17.4975	17.4251	24.6228	26.1221	33.1919	39.0246	34.4592	34.9055	24.6125	31.7673	32.6748	40.4223
BCL7A	NC_051787.1	2578263	2598300	-	BCL7A	protein_coding	BAF chromatin remodeling complex subunit BCL7A, transcript variant X1	101803657							70.7254	66.5627	65.6765	50.6291	57.0011	47.2626	48.7236	43.5454	67.6754	52.1052	45.4218	37.5794
BCL7B	NC_051791.1	11694350	11700658	+	BCL7B	protein_coding	BAF chromatin remodeling complex subunit BCL7B, transcript variant X3	101803760							57.6138	51.0471	69.6802	63.6129	73.8706	63.6833	76.4559	64.1228	79.3245	63.3552	53.2775	53.9572
BCL9	NC_051772.1	97029594	97111096	+	BCL9	protein_coding	BCL9 transcription coactivator, transcript variant X5	101801067							56.0549	44.2871	48.5268	47.2821	45.2429	41.926	35.3344	32.4484	47.9318	42.5494	34.4128	28.738
BCL9L	NC_051796.1	5576921	5621835	-	BCL9L	protein_coding	BCL9 like, transcript variant X1	101798156							10.6289	10.9364	24.7312	23.8878	25.4511	23.3589	24.2462	24.1183	24.0539	20.7045	23.3223	28.9691
BCLAF1	NC_051774.1	59086444	59111345	+	BCLAF1	protein_coding	BCL2 associated transcription factor 1, transcript variant X4	101798180							146.03	139.697	170.039	155.156	166.551	155.92	165.654	149.417	155.703	154.398	124.552	107.49
BCLAF3	NC_051772.1	126127530	126161122	+	BCLAF3	protein_coding	BCLAF1 and THRAP3 family member 3	101790441							39.1718	32.8378	12.9285	13.4943	14.1343	13.3297	11.9374	13.8943	11.2268	14.376	13.3296	13.8963
BCO1	NC_051783.1	5143135	5159173	-	BCO1	protein_coding	beta-carotene oxygenase 1	101798614							7.90303	8.18312	2.79534	1.4975	1.19801	2.3624	2.27502	0.950425	1.60116	1.34036	2.96928	3.89398
BCO2	NC_051796.1	7502200	7532693	-	BCO2	protein_coding	beta-carotene oxygenase 2, transcript variant X1	101802069							5.65097	13.1854	3.7546	13.6445	2.27675	10.262	2.59209	10.6803	2.73241	12.0775	1.78198	6.06545
BCOR	NC_051772.1	121929276	122001277	-	BCOR	protein_coding	BCL6 corepressor, transcript variant X3	101791484							23.8548	20.5599	8.94588	10.6777	4.96351	7.20663	10.0315	12.0607	8.32691	8.36178	8.58955	12.7368
BCORL1	NC_051781.1	7321864	7346547	+	BCORL1	protein_coding	BCL6 corepressor like 1	101803121							6.9206	7.80951	8.1421	7.14567	5.77923	5.85095	5.3974	4.34122	7.70359	5.864	7.87392	8.66496
BCR	NC_051787.1	8750751	8853589	+	BCR	protein_coding	BCR activator of RhoGEF and GTPase, transcript variant X1	101802884							5.90486	4.5897	20.3708	17.8967	24.5803	20.7834	20.107	15.4985	22.0137	18.4343	17.7771	18.4431
BD2	NC_051774.1	116175171	116178359	-	BD2	protein_coding	antimicrobial peptide THP2	101795872	GO:0005576	extracellular region			GO:0006952	defense response	0.977148	32.9815	0	0	0	0	0	0	0	0	0	0
BDH1	NC_051780.1	12917497	12931534	+	BDH1	protein_coding	3-hydroxybutyrate dehydrogenase 1	101797999							43.8469	41.5344	105.585	117.535	100.667	94.463	105.298	98.0989	100.184	105.977	54.1808	66.8856
BDH2	NC_051775.1	6507812	6556151	+	BDH2	protein_coding	3-hydroxybutyrate dehydrogenase 2, transcript variant X3	101789473							6.42356	5.42123	19.253	18.5276	28.7289	24.7498	15.4972	14.8961	20.0379	19.6665	18.3427	19.4005
BDKRB1	NC_051776.1	15239144	15244745	-	BDKRB1	protein_coding	bradykinin receptor B1, transcript variant X2	101793101							0.0278468	0.199375	0.881793	0.719284	0.641107	1.22063	0.862198	1.59218	0.816046	0.961548	0.401427	0.471493
BDKRB2	NC_051776.1	15249113	15273539	-	BDKRB2	protein_coding	bradykinin receptor B2, transcript variant X7	101790477	GO:0016021, GO:0005886	integral component of membrane, plasma membrane	GO:0004947	bradykinin receptor activity	GO:0006939, GO:0042310	smooth muscle contraction, vasoconstriction	1.05228	2.60999	11.4542	9.18813	12.5976	31.7274	12.4591	12.0665	7.24663	14.6805	17.3497	18.8031
BDNF	NC_051776.1	58267196	58328159	-	BDNF	protein_coding	Promotes the survival of neuronal populations that are all located either in the central nervous system or directly connected to it.	101793720	GO:0005576	extracellular region	GO:0008083	growth factor activity			0.196938	0.0755364	2.82578	2.55727	1.07683	1.91148	1.51029	1.3606	1.91893	2.49525	2.07008	3.34937
BDP1	NC_051804.1	68467475	68523376	+	BDP1	protein_coding	B double prime 1, subunit of RNA polymerase III transcription initiation factor IIIB, transcript variant X1	106018260							25.1444	21.1568	28.6928	30.1906	29.9885	27.0887	32.3735	30.0433	29.4297	30.0421	28.4352	28.4443
BEAN1	NC_051783.1	9491069	9546146	+	BEAN1	protein_coding	brain expressed associated with NEDD4 1	101792517							44.2021	49.3627	11.1807	15.7424	7.91686	9.89926	8.29748	14.9584	8.34163	12.0495	20.2531	18.6569
BECN1	NC_051799.1	1903905	1908067	+	BECN1	protein_coding	beclin 1	101792844							52.5119	56.4657	52.8388	58.3937	59.5901	55.3548	58.5086	61.4762	57.1861	59.3852	63.22	53.1083
BEGAIN	NC_051776.1	12673877	12835891	+	BEGAIN	protein_coding	brain enriched guanylate kinase associated, transcript variant X4	101791358							0	0	1.6302	1.65482	0.0737481	0.0401176	0.734672	0.447705	0.901169	0.89201	0.846582	0.387407
BEND2	NC_051772.1	127080891	127107347	-	BEND2	protein_coding	BEN domain containing 2, transcript variant X3	101804686							6.65365	3.77475	3.27077	3.40739	2.4918	2.33323	2.78751	3.04344	2.22542	3.2412	1.98227	1.84543
BEND3	NC_051774.1	72468295	72487757	+	BEND3	protein_coding	BEN domain containing 3, transcript variant X2	101799240							16.332	14.0123	14.1775	13.3601	11.9197	12.1121	12.7916	13.4892	13.5016	13.7207	11.6355	12.8925
BEND4	NC_051775.1	51563835	51594819	+	BEND4	protein_coding	BEN domain containing 4, transcript variant X2	101799846							0.872816	0.609668	1.97418	1.43446	0.441099	0.826493	1.02531	1.00079	0.6488	1.1619	0.741629	1.05559
BEND5	NC_051779.1	24115238	25038539	-	BEND5	protein_coding	BEN domain containing 5, transcript variant X6	101796396							5.092	4.58162	5.68649	4.97327	6.0966	4.3793	4.3465	4.23213	5.32554	6.26884	6.53093	6.66761
BEND6	NC_051774.1	93237726	93261100	-	BEND6	protein_coding	BEN domain containing 6, transcript variant X1	101797529							15.482	14.2998	8.38705	9.73769	12.354	18.6037	10.2772	11.387	8.35168	10.6065	11.6543	20.5123
BEND7	NC_051772.1	6882285	6928731	-	BEND7	protein_coding	BEN domain containing 7, transcript variant X4	101790419							7.04596	7.17833	11.5135	8.44253	12.6452	14.2786	8.36623	7.4369	9.3973	8.74433	16.8619	16.2712
BEST3	NC_051772.1	37689724	37711718	-	BEST3	protein_coding	bestrophin 3, transcript variant X2	101804349							0	0.0532971	0.0294652	0	0	0	0	0	0	0.0290209	0	0.18906
BEST4	NC_051779.1	22011597	22018462	-	BEST4	protein_coding	bestrophin 4	101798036							0.398274	0.362098	0.300278	0.173942	0.203763	0.0554215	0.482093	0.309247	0.129682	0.0739375	0.292383	0.214078
BET1	NC_051773.1	139042268	139048144	+	BET1	protein_coding	Bet1 golgi vesicular membrane trafficking protein	101800024							78.4967	79.8807	114.491	149.804	112.263	111.51	113.812	144.382	122.166	135.879	66.5819	76.3323
BET1L	NC_051776.1	32432824	32438415	+	BET1L	protein_coding	Bet1 golgi vesicular membrane trafficking protein like, transcript variant X2	101795035							16.4362	13.5613	26.1742	29.428	23.2552	27.5607	25.3708	25.7182	27.4972	26.2601	22.5251	20.3999
BFAR	NC_051786.1	412036	426391	+	BFAR	protein_coding	bifunctional apoptosis regulator, transcript variant X5	113845228							18.8836	18.2065	32.8709	32.1959	38.3212	30.9751	27.4928	32.8014	32.5045	38.0861	26.4584	22.8379
BFSP1	NC_051774.1	6846283	6897066	-	BFSP1	protein_coding	beaded filament structural protein 1, transcript variant X1	101790451							0	0	0.0408335	0	0.0207815	0	0.0828096	0	0.0846471	0	0.0216872	0
BFSP2	NC_051773.1	118695111	118712580	-	BFSP2	protein_coding	beaded filament structural protein 2, transcript variant X2	101792214							1.10009	0.51698	2.99262	3.97349	4.55202	2.56931	3.61411	4.19328	4.18223	3.44425	2.42877	1.726
BHLHA15	NC_051786.1	10453205	10453705	+	BHLHA15	protein_coding	basic helix-loop-helix family member a15	110352816							3.24741	1.3286	0	0	0.498425	0	0	0.550146	0	1.44687	0	0.261828
BHLHA9	NC_051791.1	4532104	4535806	+	BHLHA9	protein_coding	basic helix-loop-helix family member a9	101789488							0.0292907	0.0299589	0	0	0	0.0366833	0	0	0	0	0	0
BHLHE22	NC_051773.1	39076676	39079647	-	BHLHE22	protein_coding	basic helix-loop-helix family member e22	113842551							0.0364951	0.149311	0	0.122957	0	0	0.0418506	0.13911	0	0	0	0
BHLHE23	NC_051792.1	14149219	14153399	-	BHLHE23	protein_coding	basic helix-loop-helix family member e23	101792003							0.155652	0.106135	0.0880151	0.14567	0.179176	0.0974682	0.208242	0.0329614	0.243272	0.0866878	0	0
BHLHE40	NC_051784.1	1759922	1765610	-	BHLHE40	protein_coding	basic helix-loop-helix family member e40, transcript variant X2	101793894							62.3151	55.6045	31.1717	23.1787	14.4915	28.6696	48.5135	53.3315	20.6204	13.2475	91.4942	104.853
BHLHE41	NC_051772.1	74886022	74889694	+	BHLHE41	protein_coding	basic helix-loop-helix family member e41	113842452							22.906	37.3359	7.57038	13.0384	6.94311	19.6924	7.07659	21.2631	4.49546	20.6987	33.3804	50.8091
BICC1	NC_051777.1	7316100	7419094	-	BICC1	protein_coding	BicC family RNA binding protein 1, transcript variant X1	101800706							131.962	98.4002	89.4444	95.8521	144.497	152.046	84.1199	101.871	83.1086	112.903	125.304	127.401
BICD1	NC_051772.1	62314889	62489076	-	BICD1	protein_coding	BICD cargo adaptor 1, transcript variant X6	101794691							0.358668	0.194889	1.26758	1.35945	0.709626	0.0842233	0.706924	1.2105	0.893408	0.761563	0.201969	0.325331
BICD2	NC_051784.1	20774830	20862556	-	BICD2	protein_coding	BICD cargo adaptor 2, transcript variant X1	101804512							79.8601	65.8731	65.84	60.5165	66.0851	57.3117	63.0115	60.1146	64.7455	61.7305	66.4543	56.3843
BICDL1	NC_051787.1	7796723	7848828	+	BICDL1	protein_coding	BICD family like cargo adaptor 1, transcript variant X3	101800592							0.221737	0.261687	0.0385796	0	0.157076	0.106808	0.0391194	0.10836	0	0	0.0819605	0.0825136
BICRAL	NC_051774.1	41310947	41346984	-	BICRAL	protein_coding	BRD4 interacting chromatin remodeling complex associated protein like, transcript variant X6	101797157							3.03358	2.29365	2.19597	2.92225	2.19758	2.66927	1.52195	2.09334	1.7703	3.09499	2.96093	3.09161
BID	NC_051772.1	65084588	65098808	-	BID	protein_coding	BH3 interacting domain death agonist	101805365							84.0487	79.3111	103.896	91.9099	114.892	88.6649	98.573	89.7255	109.507	102.795	106.704	102.154
BIN1	NC_051778.1	11389298	11481209	+	BIN1	protein_coding	bridging integrator 1, transcript variant X1	101800112							22.6689	21.5015	10.397	9.33243	14.0816	10.3885	9.61524	10.4063	9.40737	11.5744	8.27394	12.5128
BIN2	NW_024009684.1	61588	66668	-	BIN2	protein_coding	bridging integrator 2, transcript variant X3	101799948							4.04526	8.74056	0.343115	0.113575	0.291038	0	0.28993	0.0642479	0.118545	0	0.0607444	0.183463
BIN3	NC_051794.1	2133394	2163545	-	BIN3	protein_coding	bridging integrator 3, transcript variant X2	119713493							53.9179	47.7649	56.7888	54.8423	57.5145	52.9832	69.028	61.8877	56.9481	57.4006	56.6278	54.5049
BIRC5	NC_051774.1	14190372	14192552	+	BIRC5	protein_coding	baculoviral IAP repeat containing 5	113843115							86.3501	90.6666	62.0526	79.8702	74.165	55.708	84.1867	88.0958	83.8137	106.333	91.1005	60.2701
BIRC6	NC_051774.1	32304834	32478438	+	BIRC6	protein_coding	baculoviral IAP repeat containing 6, transcript variant X1	101791861							23.2852	18.5208	19.4668	21.66	20.977	20.1232	21.239	18.926	18.3024	18.1089	18.3905	17.9245
BIRC7	NC_051792.1	14415366	14424060	+	BIRC7	protein_coding	baculoviral IAP repeat containing 7, transcript variant X5	101800345							0	0.125071	0.138291	0.274654	0.703808	0.153143	0.420676	0.466105	0.573348	0.27241	0	0.221831
BIVM	NC_051772.1	150046911	150061587	-	BIVM	protein_coding	basic, immunoglobulin-like variable motif containing, transcript variant X5	106014257							19.6797	15.1488	30.585	25.6851	26.6101	20.3937	20.2217	20.2741	26.3776	23.6979	12.8281	10.2427
BLK	NC_051774.1	116493660	116532699	-	BLK	protein_coding	BLK proto-oncogene, Src family tyrosine kinase, transcript variant X1	101794713							0.0391565	0.320398	0	0.0439744	0	0.049039	0	0	0	0	0	0
BLM	NC_051782.1	21962592	21980294	-	BLM	protein_coding	BLM RecQ like helicase	101790058							14.7261	17.331	8.1936	9.54119	9.50814	5.64515	12.6383	13.6732	11.7015	11.8553	8.19315	6.22202
BLMH	NC_051791.1	4620560	4642460	+	BLMH	protein_coding	bleomycin hydrolase	101789672			GO:0004197	cysteine-type endopeptidase activity			195.927	179.243	206.844	203.612	197.011	186.728	186.805	192.103	194.635	187.081	136.645	138.614
BLNK	NC_051777.1	21880767	21980251	-	BLNK	protein_coding	B cell linker, transcript variant X4	101798732							3.20874	1.86382	0.985611	0.578349	1.36803	1.04186	0.772264	0.402664	1.20732	1.19137	0.904177	3.44948
BLOC1S1	NW_024009696.1	60020	60524	+	BLOC1S1	protein_coding	biogenesis of lysosomal organelles complex 1 subunit 1	119714706							57.2519	84.6136	54.6492	65.1812	45.347	50.6515	51.4987	58.3948	50.4865	54.1176	43.5374	45.7369
BLOC1S2	NC_051777.1	17750222	17754006	+	BLOC1S2	protein_coding	biogenesis of lysosomal organelles complex 1 subunit 2	101801732							71.768	58.466	80.3483	71.5869	78.9817	60.1843	82.92	68.734	94.0603	77.3289	47.8729	45.6881
BLOC1S4	NC_051773.1	66036767	66045414	+	BLOC1S4	protein_coding	biogenesis of lysosomal organelles complex 1 subunit 4	101794266							19.777	20.0553	28.2286	24.2669	32.5273	26.9912	29.7543	29.9606	27.3433	31.1606	30.9666	27.8025
BLOC1S5	NC_051773.1	94533602	94548057	-	BLOC1S5	protein_coding	biogenesis of lysosomal organelles complex 1 subunit 5	101804541							106.552	90.08	99.0727	105.873	119.476	120.302	88.5714	94.4655	104.033	113.668	102.226	113.347
BLOC1S6	NC_051782.1	2429715	2436152	+	BLOC1S6	protein_coding	biogenesis of lysosomal organelles complex 1 subunit 6, transcript variant X1	101794548							10.6524	8.9786	15.5793	17.2061	22.0266	19.1055	15.194	17.0855	20.8881	20.6544	12.3227	13.8373
BLVRA	NC_051773.1	106057819	106095827	+	BLVRA	protein_coding	biliverdin reductase A	101793149	GO:0005737	cytoplasm	GO:0004074, GO:0000166, GO:0008270	biliverdin reductase (NAD(P)+) activity, nucleotide binding, zinc ion binding	GO:0042167	heme catabolic process	1.72801	6.50162	32.3846	16.0795	23.2306	6.29918	21.1605	13.2911	23.0045	13.5421	4.04049	2.7616
BLVRB	NW_024009760.1	142382	146432	-	BLVRB	protein_coding	biliverdin reductase B	113841036							103.129	131.922	118.333	108.906	113.834	115.283	92.8537	99.5789	87.8596	92.629	155.929	127.206
BLZF1	NC_051772.1	88001653	88008994	-	BLZF1	protein_coding	basic leucine zipper nuclear factor 1, transcript variant X1	101805344							26.0507	34.3231	22.5319	36.4106	25.924	50.717	27.5004	40.8331	23.7347	40.5425	24.2265	34.1068
BMERB1	NC_051786.1	8032851	8083915	+	BMERB1	protein_coding	bMERB domain containing 1	101801647							8.86637	9.73627	15.0408	17.013	12.0535	14.9531	12.3507	12.6477	12.6247	17.8434	9.01752	10.5257
BMF	NC_051776.1	39151501	39174036	+	BMF	protein_coding	Bcl2 modifying factor	101803805							9.54265	11.9721	28.4065	18.8292	23.6832	20.9193	14.4469	9.73561	43.7881	16.0748	83.5577	52.6448
BMP1	NC_051794.1	2034689	2053366	+	BMP1	protein_coding	bone morphogenetic protein 1, transcript variant X2	101795070							76.8876	66.0487	194.462	194.456	163.421	163.74	176.789	178.215	173.316	171.223	209.581	201.474
BMP10	NC_051794.1	4538333	4545675	-	BMP10	protein_coding	bone morphogenetic protein 10	119713563							0	0	0.0341207	0	0.0694606	0	0.138392	0	0.0353658	0	0	0
BMP15	NC_051781.1	7017748	7021095	-	BMP15	protein_coding	bone morphogenetic protein 15	101794104							0.983967	0.928998	4.02317	2.25258	2.91881	3.17556	1.47555	1.2983	3.32711	2.69787	6.50119	6.4993
BMP2	NC_051774.1	4677067	4778526	+	BMP2	protein_coding	bone morphogenetic protein 2, transcript variant X2	106016176							16.8165	11.5319	17.9376	18.1882	11.5122	9.51326	11.8335	8.86236	15.4748	13.1971	9.01038	7.43414
BMP2K	NC_051775.1	46223323	46327389	-	BMP2K	protein_coding	BMP2 inducible kinase, transcript variant X3	101804987							22.5304	25.5458	21.1725	19.1466	19.399	20.6477	16.3111	15.9474	17.1508	18.2857	26.6098	24.3926
BMP3	NC_051775.1	45548183	45576043	-	BMP3	protein_coding	bone morphogenetic protein 3, transcript variant X1	101798302							0.263524	0.935448	0.0701236	0.0696351	0.0178441	0.0388275	0.088881	0	0.0363413	0.0863326	0.0372436	0.0562424
BMP4	NC_051776.1	3966524	3970545	-	BMP4	protein_coding	bone morphogenetic protein 4	101803077	GO:0005576	extracellular region	GO:0008083	growth factor activity	GO:0071730, GO:0071729	beak formation, beak morphogenesis	8.22376	8.56524	32.7784	39.3078	29.6698	57.0231	62.9663	63.8406	27.6851	32.4516	41.6853	56.097
BMP5	NC_051774.1	93807180	93863030	+	BMP5	protein_coding	bone morphogenetic protein 5, transcript variant X1	101798837							1.34165	0.968654	0.862782	2.06807	0.211979	0.856607	1.23686	1.57098	0.585898	2.4321	4.26632	3.56336
BMP6	NC_051773.1	94392987	94482083	+	BMP6	protein_coding	bone morphogenetic protein 6	101804730							51.0396	47.8622	17.8798	16.479	12.12	11.135	15.8685	15.8834	15.006	16.5677	12.1262	9.78262
BMP7	NC_051792.1	9315359	9362142	+	BMP7	protein_coding	bone morphogenetic protein 7	101789810							1.31727	0.788055	13.1546	13.6491	8.06811	10.6766	8.2939	14.8422	9.64329	17.9394	8.50929	9.19795
BMP8A	NC_051795.1	686283	695626	-	BMP8A	protein_coding	bone morphogenetic protein 8a, transcript variant X1	101804736							1.70592	3.32082	0.124469	0	0.126693	0.206755	0.12621	0.139839	0.387032	0.122591	0.264427	0.199659
BMPER	NC_051773.1	101843467	102001399	-	BMPER	protein_coding	BMP binding endothelial regulator, transcript variant X4	101796798							1.17234	1.08806	2.35703	5.70523	2.32417	2.39267	1.17011	3.31013	0.967037	3.50641	4.74659	3.88592
BMPR1A	NC_051777.1	9103383	9184817	+	BMPR1A	protein_coding	bone morphogenetic protein receptor type 1A, transcript variant X3	101798636							16.8931	13.4353	34.5851	35.6208	47.0889	41.2655	30.5971	33.1591	38.0494	38.4951	32.6785	36.2978
BMPR1B	NC_051775.1	9000337	9257784	-	BMPR1B	protein_coding	bone morphogenetic protein receptor type 1B, transcript variant X1	101794439							0.18157	0.0337659	0.448019	1.40884	1.42507	0.847567	0.946431	0.985717	1.06418	0.974453	2.57778	2.77484
BMPR2	NC_051778.1	27444889	27550982	-	BMPR2	protein_coding	bone morphogenetic protein receptor type 2	101793707							51.2513	43.7031	52.213	51.0139	70.5917	73.5019	56.8648	45.5347	57.7512	51.5291	54.5436	57.3606
BMS1	NC_051777.1	11836737	11859216	-	BMS1	protein_coding	BMS1 ribosome biogenesis factor	101795707							79.6629	71.5761	41.4336	49.3291	52.3152	51.666	51.6008	50.3872	48.1236	50.6773	35.4673	27.8893
BMT2	NC_051772.1	28387836	28422911	+	BMT2	protein_coding	base methyltransferase of 25S rRNA 2 homolog	101803947							30.3837	24.5156	34.0581	26.6166	41.5258	46.7248	30.9026	27.2486	32.4064	33.6341	33.8236	47.0364
BMX	NC_051772.1	128134017	128163394	-	BMX	protein_coding	BMX non-receptor tyrosine kinase	101792881							0.109493	0.179185	0.0495311	0.073779	0.0252081	0	0	0.139119	0.102677	0	0	0.132421
BNC1	NC_051782.1	12521377	12597598	-	BNC1	protein_coding	basonuclin 1, transcript variant X2	101797012							0.148707	0.551362	51.5671	53.6712	37.9381	70.5613	27.6045	38.2141	48.6335	73.4614	23.603	47.7944
BNC2	NC_051804.1	34913616	35279572	-	BNC2	protein_coding	basonuclin 2, transcript variant X7	101802242							0.50829	0.38125	27.094	25.2561	29.3334	19.9955	25.7438	18.7935	28.5394	23.6218	22.8706	24.3159
BNIP1	NC_051785.1	10898915	10904672	-	BNIP1	protein_coding	BCL2 interacting protein 1, transcript variant X2	101802775							16.7549	15.0706	16.3292	15.6066	19.9111	18.2064	17.6313	19.9736	16.7517	19.9801	15.0365	19.0715
BNIP2	NC_051782.1	6614122	6631091	-	BNIP2	protein_coding	BCL2 interacting protein 2, transcript variant X5	101792472							35.081	33.6855	34.7922	31.2667	31.4176	30.1767	37.8457	36.0998	37.2665	32.5884	43.9809	45.0236
BNIP3	NC_051777.1	37094103	37100318	-	BNIP3	protein_coding	BCL2 interacting protein 3	101798341							91.2965	86.8614	101.558	115.383	146.114	177.046	92.5393	118.809	123.253	139.211	171.776	191.18
BNIP3L	NC_051794.1	3104941	3120515	+	BNIP3L	protein_coding	BCL2 interacting protein 3 like	119713466							84.5052	78.8468	133.052	134.077	117.282	123.828	130.466	132.922	134.415	141.278	176.45	187.738
BOC	NC_051772.1	87630047	87665099	-	BOC	protein_coding	BOC cell adhesion associated, oncogene regulated	101796995							5.90388	4.70897	16.4777	14.4772	7.8249	11.2605	14.5964	17.5146	15.5234	11.9456	10.8011	20.0121
BOD1	NC_051785.1	10733306	10738535	+	BOD1	protein_coding	biorientation of chromosomes in cell division 1, transcript variant X3	101802969							194.135	177.227	120.649	111.471	107.336	89.3501	118.591	117.154	109.996	113.454	96.2287	82.6921
BOD1L1	NC_051775.1	61655123	61690574	+	BOD1L1	protein_coding	biorientation of chromosomes in cell division 1 like 1, transcript variant X4	101804555							35.5475	29.6331	45.2124	45.3632	39.604	37.0951	43.9309	37.5827	43.4472	43.2347	38.9237	40.0918
BOK	NC_051780.1	14547879	14565679	-	BOK	protein_coding	BCL2 family apoptosis regulator BOK, transcript variant X3	101801550	GO:0016020	membrane			GO:0006915, GO:0042981	apoptotic process, regulation of apoptotic process	20.8125	14.6682	50.6464	40.1185	41.3006	28.9183	65.7225	54.73	48.5498	42.2128	15.9217	15.9039
BOLA3	NC_051794.1	5072777	5073960	-	BOLA3	protein_coding	bolA family member 3	119713569							89.9799	115.508	157.809	156.253	161.798	171.96	145.576	188.91	191.9	185.067	115.657	149.354
BOLL	NC_051778.1	38175183	38217499	-	BOLL	protein_coding	boule homolog, RNA binding protein, transcript variant X4	101800769							0.158901	0.148983	0.0449263	0.0148711	0.0914581	0.0165838	0	0.0336495	0.0620876	0	0.0159073	0.0320293
BOP1	NC_051773.1	72188	77333	+	BOP1	protein_coding	BOP1 ribosomal biogenesis factor	113842562							192.625	183.191	159.375	159.87	152.213	135.018	180.73	160.213	151.576	135.542	103.465	85.6498
BORA	NC_051772.1	164651904	164669330	-	BORA	protein_coding	BORA aurora kinase A activator, transcript variant X2	101805123							16.0038	15.8808	7.16048	12.8634	9.19294	5.41918	11.8944	12.0873	13.4636	14.7429	7.56783	4.80992
BORCS5	NC_051772.1	70180869	70278306	-	BORCS5	protein_coding	BLOC-1 related complex subunit 5, transcript variant X2	101795942							16.1838	13.8267	18.7812	16.8922	15.1229	15.8968	13.1731	15.187	16.0444	14.5156	16.951	15.9653
BORCS6	NC_051774.1	81106585	81108506	+	BORCS6	protein_coding	BLOC-1 related complex subunit 6	113843284							70.8402	73.9008	190.512	103.728	141.893	134.494	144.592	97.1859	140.781	115.78	141.494	99.7485
BORCS7	NC_051777.1	24390579	24392446	+	BORCS7	protein_coding	BLOC-1 related complex subunit 7, transcript variant X2	106020676							20.1591	26.1849	32.0296	34.5844	41.9981	34.8502	39.0017	38.9707	40.592	33.1997	19.4628	17.201
BORCS8	NC_051800.1	1296945	1304723	+	BORCS8	protein_coding	BLOC-1 related complex subunit 8, transcript variant X3	113840621							28.7592	29.6955	24.574	28.9143	26.0641	30.5293	24.185	23.0846	24.5076	21.8645	23.4709	17.9981
BPGM	NC_051772.1	65423340	65439295	+	BPGM	protein_coding	bisphosphoglycerate mutase, transcript variant X2	101803151							17.6357	14.9329	19.7573	21.9442	18.3947	15.2083	20.6351	19.8828	18.5048	21.0271	16.544	16.5222
BPHL	NC_051773.1	81853774	81870451	-	BPHL	protein_coding	biphenyl hydrolase like	101803055							12.6456	11.8056	11.9976	10.389	17.4876	15.1994	10.219	8.51888	11.7391	13.5183	9.99145	9.95624
BPIFB2	NC_051792.1	16220644	16227065	-	BPIFB2	protein_coding	BPI fold containing family B member 2	101794232							0	0	0	0	0.050713	0	0	0.167927	0	0	0	0
BPIFB6	NC_051792.1	16230072	16239412	+	BPIFB6	protein_coding	BPI fold containing family B member 6	101794046							0.0545453	0.0557897	0	0	0.0313944	0	0	0	0	0	0.0655251	0
BPIFC	NC_051772.1	56199788	56217350	+	BPIFC	protein_coding	BPI fold containing family C	101789816							0.398553	0.174705	0	0.0639418	0	0.0713061	0	0	0	0.0634193	0	0
BPNT1	NC_051774.1	21809850	21822295	-	BPNT1	protein_coding	3'(2'), 5'-bisphosphate nucleotidase 1	101793119							56.6532	53.5082	44.1019	48.4404	48.3162	49.1545	42.752	46.7278	45.8886	50.9666	37.4527	44.5999
BPNT2	NC_051773.1	42026897	42048641	+	BPNT2	protein_coding	3'(2'), 5'-bisphosphate nucleotidase 2	101792028							98.1216	90.5536	39.2703	43.7553	33.3582	33.3243	40.355	37.4585	40.7875	38.878	39.708	40.7794
BPTF	NC_051790.1	3728143	3785201	+	BPTF	protein_coding	bromodomain PHD finger transcription factor, transcript variant X1	101797589							24.649	21.5844	28.4646	28.9697	29.1285	23.943	24.487	22.5279	28.9047	29.1087	25.7445	25.4288
BRAF	NC_051772.1	60097628	60179771	-	BRAF	protein_coding	B-Raf proto-oncogene, serine/threonine kinase	101794380							4.83777	4.65579	3.84297	4.23229	4.27721	4.1364	5.30491	4.6269	3.25109	4.26846	2.86129	4.39131
BRAT1	NC_051786.1	13092549	13102005	+	BRAT1	protein_coding	BRCA1 associated ATM activator 1, transcript variant X1	101805396							15.9373	14.2589	13.7807	15.3083	12.442	12.9329	9.23673	12.5959	12.4679	12.9211	11.7437	16.1524
BRCA1	NC_051799.1	1774164	1797657	+	BRCA1	protein_coding	BRCA1 DNA repair associated, transcript variant X2	101789679							20.6809	17.7243	17.111	18.1142	22.3904	15.2707	25.6906	20.9433	23.8275	24.0121	19.3579	16.2157
BRCA2	NC_051772.1	183983595	184021061	-	BRCA2	protein_coding	BRCA2 DNA repair associated	101799101							6.51378	7.41623	8.05368	8.01994	7.91095	8.58188	8.31484	6.03638	7.9623	8.8974	8.43518	8.34757
BRCC3	NC_051781.1	12369271	12374282	+	BRCC3	protein_coding	BRCA1/BRCA2-containing complex subunit 3	101800040							26.3317	32.5278	35.8835	33.8313	34.7614	37.4537	29.443	36.237	35.8249	34.4486	26.3748	29.8168
BRD1	NC_051772.1	19416517	19487547	-	BRD1	protein_coding	bromodomain containing 1, transcript variant X6	101805399	GO:0005634	nucleus	GO:0046872	metal ion binding			11.0587	9.87343	11.5109	9.939	10.1876	9.73934	9.64399	8.64451	10.3106	10.3567	10.4089	10.7874
BRD3	NC_051789.1	6427136	6467054	+	BRD3	protein_coding	bromodomain containing 3, transcript variant X4	101802846							13.1078	9.58234	20.9875	18.1451	15.1999	13.9968	13.7655	11.4127	18.1305	17.1054	24.8792	20.5917
BRD3OS	NC_051789.1	6468135	6471794	-	BRD3OS	protein_coding	BRD3 opposite strand	113845431							7.88088	6.97742	11.0968	12.3139	8.74921	12.8738	8.14435	9.38006	9.7491	10.3743	9.87889	13.1854
BRD4	NW_024009824.1	7333	67115	-	BRD4	protein_coding	bromodomain containing 4, transcript variant X3	101791684							103.033	99.702	128.946	114.311	125.778	118.424	130.219	113.742	121.129	112.405	104.032	94.5277
BRD7	NC_051783.1	17704715	17717300	+	BRD7	protein_coding	bromodomain containing 7	101793901							73.128	77.4605	89.7607	92.6677	92.6092	85.8605	87.4661	87.8573	91.1352	98.6437	86.2544	86.1233
BRD9	NC_051773.1	97345713	97372092	+	BRD9	protein_coding	bromodomain containing 9, transcript variant X5	101791660							21.5486	22.2244	30.2077	32.1881	32.6822	29.3176	27.5329	26.9598	30.6416	30.6213	23.7231	21.8869
BRDT	NC_051779.1	649313	676145	+	BRDT	protein_coding	bromodomain testis associated	101804402							0.0264739	0	0.0598798	0	0	0	0.0607176	0.100912	0	0	0	0
BRF1	NC_051776.1	8266901	8441361	+	BRF1	protein_coding	BRF1 RNA polymerase III transcription initiation factor subunit, transcript variant X2	101796246							13.3332	10.6184	13.0261	11.9256	12.3411	11.0897	13.0722	11.2939	12.1095	11.1858	8.72176	7.8164
BRF2	NC_051794.1	861106	863841	+	BRF2	protein_coding	BRF2 RNA polymerase III transcription initiation factor subunit, transcript variant X1	101802070							6.43132	5.98543	7.01123	6.89731	8.47043	6.53068	5.78048	6.62556	7.26708	7.0991	9.74441	6.72698
BRI3	NC_051786.1	10484977	10499384	+	BRI3	protein_coding	brain protein I3	101804820							131.515	159.592	83.1823	89.3367	81.9077	99.7926	74.7197	86.6825	72.6291	88.7551	118.612	140.845
BRICD5	NC_051786.1	16568406	16572543	-	BRICD5	protein_coding	BRICHOS domain containing 5, transcript variant X4	101799631							2.10042	1.61125	2.0455	1.76915	2.888	0.803776	2.20793	1.92744	1.98335	1.1698	2.31296	0.846752
BRINP1	NC_051789.1	4682895	4768760	-	BRINP1	protein_coding	BMP/retinoic acid inducible neural specific 1, transcript variant X1	101792314							3.16365	0.983435	0.0350768	0.348325	0	0	0.177838	0.433494	0	0.172739	0	0.450132
BRINP2	NC_051779.1	11994918	12006282	-	BRINP2	protein_coding	BMP/retinoic acid inducible neural specific 2, transcript variant X2	101798618							0.153414	0.0523045	0.057833	0.028715	0	0	0.175926	0.0649749	0.0899151	0.0854412	0	0
BRINP3	NC_051779.1	13177188	13377542	+	BRINP3	protein_coding	BMP/retinoic acid inducible neural specific 3, transcript variant X5	101800093					GO:0045930, GO:0045666	negative regulation of mitotic cell cycle, positive regulation of neuron differentiation	0	0	0.114148	0.0453412	2.97441	0.353943	0.555578	0.153894	1.34878	0.0674561	2.57053	1.19628
BRIP1	NC_051791.1	3061692	3121316	-	BRIP1	protein_coding	BRCA1 interacting protein C-terminal helicase 1, transcript variant X4	101791710							5.59724	4.62323	5.26416	5.11948	6.04461	5.73319	5.27165	5.08332	5.36607	5.91322	3.83565	4.0709
BRIX1	NC_051804.1	12259808	12264497	+	BRIX1	protein_coding	biogenesis of ribosomes BRX1	101801510							115.376	117.571	81.0681	93.1538	107.075	107.837	109.603	107.127	97.0304	107.886	52.1802	52.1195
BRK1	NC_051784.1	15946515	15947623	+	BRK1	protein_coding	BRICK1 subunit of SCAR/WAVE actin nucleating complex	113845111							190.578	235.235	171.858	192.854	201.991	185.764	181.686	205.635	175.2	176.224	153.218	144.225
BRMS1L	NC_051776.1	26587980	26608304	-	BRMS1L	protein_coding	BRMS1 like transcriptional repressor	101789645							60.7929	58.6153	59.7992	64.5043	50.6158	51.4579	56.0968	64.3959	54.8199	61.0539	46.2059	47.8186
BROX	NC_051774.1	22682313	22697209	+	BROX	protein_coding	BRO1 domain and CAAX motif containing	101796677							30.4631	25.7493	47.3668	43.1197	40.5392	39.5255	35.3851	31.1649	42.303	37.629	46.8338	41.9791
BRPF1	NC_051784.1	10064763	10075341	-	BRPF1	protein_coding	bromodomain and PHD finger containing 1, transcript variant X1	101800649							25.9495	27.4733	23.5399	23.872	17.4461	17.2175	24.0909	23.8513	18.8008	19.4643	21.2574	16.2927
BRPF3	NC_051798.1	2028656	2054579	+	BRPF3	protein_coding	bromodomain and PHD finger containing 3	101804720							5.3729	4.59563	5.68546	6.19279	8.80716	5.94194	12.0525	8.48348	6.53747	5.65221	4.26521	4.693
BRS3	NC_051781.1	14993700	15004505	+	BRS3	protein_coding	bombesin receptor subtype 3	101790482	GO:0016021, GO:0005886	integral component of membrane, plasma membrane	GO:0004946	bombesin receptor activity			0.0288275	0.0442277	0.0326017	0.0485618	0	0.162464	0	0.0915692	0.0168957	0.03211	0.0865758	0.801874
BRSK2	NC_051776.1	27947188	28246494	+	BRSK2	protein_coding	BR serine/threonine kinase 2, transcript variant X2	101791168							1.19494	0.470076	0.519762	0.997872	0.493779	1.18954	0.351356	0.778597	0.574644	1.05797	0.294456	0.815218
BRWD1	NC_051772.1	113272225	113329612	-	BRWD1	protein_coding	bromodomain and WD repeat domain containing 1	101793986							16.3617	17.247	16.7501	15.3307	14.5194	15.0167	16.3964	16.8948	15.6724	15.8855	16.1789	15.6826
BRWD3	NC_051781.1	20466515	20519552	+	BRWD3	protein_coding	bromodomain and WD repeat domain containing 3, transcript variant X2	101799722							7.54197	6.67185	19.4173	16.6512	23.2501	14.1563	13.945	10.4054	19.1212	15.6878	12.309	14.2463
BSDC1	NC_051795.1	1003786	1010666	+	BSDC1	protein_coding	BSD domain containing 1	119713670							34.6748	33.0313	36.1953	38.3634	34.9906	33.4358	35.8533	35.5564	32.803	34.5029	51.8559	49.9107
BSG	NC_051800.1	281654	294707	+	BSG	protein_coding	basigin (Ok blood group), transcript variant X1	119713037							1274.31	1190.06	872.737	834.1	909.017	992.706	805.994	846.233	778.375	834.03	1183.11	1178.54
BSN	NC_051784.1	16205430	16271201	+	BSN	protein_coding	bassoon presynaptic cytomatrix protein	101789549							2.18321	2.16872	2.7599	3.06801	2.43422	2.82012	1.94651	1.90255	2.32467	2.30449	3.04836	4.10573
BSND	NC_051779.1	27082719	27084936	+	BSND	protein_coding	barttin CLCNK type accessory subunit beta, transcript variant X1	113844344							0	0	0	0	0	0	0	0.113706	0	0	0.107505	0
BSPRY	NC_051789.1	1787462	1798186	-	BSPRY	protein_coding	B-box and SPRY domain containing	101793618							60.2333	42.7026	41.4125	25.7391	41.2514	32.2983	34.0125	24.7	38.1828	32.8435	66.8201	42.1299
BST1	NC_051775.1	60845564	60899503	-	BST1	protein_coding	bone marrow stromal cell antigen 1	101799363							11.0236	12.1089	21.847	15.7635	23.8694	34.6254	20.7706	16.5734	22.8519	17.6878	64.8077	57.7003
BSX	NC_051796.1	5131708	5164995	-	BSX	protein_coding	brain specific homeobox	110353980							0	0	0.262214	0.104155	0	0	0	0.0589191	0	0	0	0
BTAF1	NC_051777.1	21723607	21768823	-	BTAF1	protein_coding	B-TFIID TATA-box binding protein associated factor 1, transcript variant X1	101797583							21.1857	18.1025	17.7956	17.4906	18.316	16.4224	20.4472	18.988	18.0843	17.6904	13.8516	16.0183
BTBD1	NC_051782.1	12412864	12427322	-	BTBD1	protein_coding	BTB domain containing 1	101794890							56.9711	51.3372	58.4963	64.5547	55.6398	53.6724	52.4462	59.4077	55.7326	66.7166	42.893	42.3964
BTBD10	NC_051776.1	66514720	66544435	-	BTBD10	protein_coding	BTB domain containing 10, transcript variant X2	101797674							37.1769	34.1318	34.1452	35.4844	38.1586	33.3694	35.4705	35.2629	40.3296	35.565	25.6154	24.4475
BTBD11	NC_051772.1	56301178	56463030	-	BTBD11	protein_coding	BTB domain containing 11, transcript variant X5	101805368							13.6705	9.11689	35.5691	28.7601	48.007	45.5493	36.2786	37.585	34.6474	33.5665	25.9927	20.3313
BTBD17	NC_051790.1	1285047	1290651	+	BTBD17	protein_coding	BTB domain containing 17	119713175							0.457993	0.826661	0.792165	0.605113	0.775307	0.742285	0.741461	0.479226	0.473696	0.450126	1.19746	2.05268
BTBD18	NC_051776.1	54712611	54713948	-	BTBD18	protein_coding	BTB domain containing 18	113843707							2.46292	1.45333	1.71408	0.957452	0.872353	0.711816	1.19492	0.240719	1.11039	1.05514	0.682777	0.343693
BTBD19	NC_051779.1	22030659	22035886	+	BTBD19	protein_coding	BTB domain containing 19	101797020							1.04417	1.66874	4.05927	8.79489	6.38551	10.1347	7.25924	8.29192	5.43137	7.34188	8.54533	15.3907
BTBD2	NC_051800.1	4821773	4847135	-	BTBD2	protein_coding	BTB domain containing 2, transcript variant X3	101805275							29.8766	27.1464	39.482	37.4618	35.2505	34.2774	32.7403	31.4058	35.8712	36.2095	42.8598	41.3699
BTBD3	NC_051774.1	8687951	8712753	-	BTBD3	protein_coding	BTB domain containing 3, transcript variant X3	101801914							0.435715	0.496298	2.56459	2.50224	2.39383	2.18274	2.07811	1.97539	2.82069	2.19501	2.93831	3.03
BTBD6	NC_051776.1	8349582	8352969	-	BTBD6	protein_coding	BTB domain containing 6, transcript variant X2	101795919							15.9058	30.2892	67.117	34.559	47.7984	13.814	66.5896	34.8338	49.1882	26.9316	14.2107	8.98996
BTBD7	NC_051776.1	16629828	16685954	+	BTBD7	protein_coding	BTB domain containing 7, transcript variant X1	101802182							20.0904	16.2601	35.7063	31.9336	40.228	39.1065	36.795	35.4408	34.5354	29.9869	46.0008	36.74
BTBD8	NC_051779.1	696853	737836	+	BTBD8	protein_coding	BTB domain containing 8, transcript variant X3	101804766							2.86989	2.77323	1.69829	2.20177	1.16203	1.28514	1.62638	1.56881	1.24196	2.64841	1.47324	1.8565
BTBD9	NC_051774.1	34372388	34497841	-	BTBD9	protein_coding	BTB domain containing 9	101792526							8.07442	7.63898	12.5124	14.5444	9.76345	11.7417	8.84931	10.6883	10.7919	11.494	10.2844	12.8161
BTC	NC_051775.1	16086656	16091078	-	BTC	protein_coding	betacellulin, transcript variant X1	101802689							5.03093	5.1457	0.578603	1.14914	1.17788	1.06791	0.391132	0.541713	1.79915	0.854815	0.717041	0.515629
BTD	NC_051773.1	127647425	127656407	-	BTD	protein_coding	biotinidase, transcript variant X2	101796688							2.52558	3.00209	3.70539	5.48103	4.79307	5.55663	3.48327	4.59661	4.36068	6.04449	5.37094	6.274
BTF3	NC_051804.1	27086850	27093292	-	BTF3	protein_coding	basic transcription factor 3	101793873							399.085	392.949	360.023	386.961	431.742	464.512	399.632	421.654	401.053	420.726	416.422	391.014
BTF3L4	NC_051779.1	25889407	25899001	+	BTF3L4	protein_coding	basic transcription factor 3 like 4, transcript variant X1	101799812							243.387	222.116	307.344	299.841	345.385	390.293	320.974	341.667	318.874	318.101	228.201	300.168
BTG1	NC_051772.1	48000254	48002857	+	BTG1	protein_coding	BTG anti-proliferation factor 1	101804984							499.114	489.138	467.255	401.598	361.759	368.401	438.874	378.713	356.175	329.393	591.142	629.598
BTG2	NC_051798.1	3044020	3048398	-	BTG2	protein_coding	BTG anti-proliferation factor 2	101793601							142.556	117.232	228.984	199.641	236.009	337.143	288.07	242.691	191.948	193.441	149.897	146.925
BTG4	NC_051796.1	3687880	3691093	+	BTG4	protein_coding	BTG anti-proliferation factor 4	101796375							0	0	0.123591	0	0	0	0	0	0.0640503	0	0	0
BTK	NC_051781.1	12203741	12213356	+	BTK	protein_coding	Bruton tyrosine kinase, transcript variant X2	101801225							42.0517	83.2846	2.1547	3.05669	0.783284	1.36349	1.19646	1.84441	1.70158	1.56639	2.45226	2.24936
BTLA	NC_051772.1	93438383	93450409	-	BTLA	protein_coding	B and T lymphocyte associated, transcript variant X2	101790521							0.926318	2.58396	0.952358	0.756579	0.678562	3.58579	1.73823	0.855973	0.987111	0.750397	5.96856	7.53651
BTRC	NC_051777.1	23804378	23922585	-	BTRC	protein_coding	beta-transducin repeat containing E3 ubiquitin protein ligase, transcript variant X10	101795851							7.27198	6.28037	12.203	12.8353	15.5811	13.4856	12.1296	11.9019	12.3725	12.4184	9.92031	11.1391
BUB1	NC_051774.1	1408151	1426900	-	BUB1	protein_coding	BUB1 mitotic checkpoint serine/threonine kinase	101803695							44.141	48.7225	27.6305	41.4045	29.5014	20.4644	40.8342	45.1238	35.6877	47.554	28.3665	27.111
BUB1B	NC_051776.1	31565276	31590476	+	BUB1B	protein_coding	BUB1 mitotic checkpoint serine/threonine kinase B	101790286							40.6393	41.1203	16.6183	26.2493	21.5405	13.1697	21.6164	28.5017	25.2719	33.8095	37.3458	24.4081
BUB3	NC_051777.1	33307628	33320448	+	BUB3	protein_coding	BUB3 mitotic checkpoint protein, transcript variant X1	101793539							164.522	173.304	149.755	169.618	167.552	122.729	176.903	185.742	163.619	185.524	108.777	97.4475
BUD13	NC_051796.1	6540456	6547491	-	BUD13	protein_coding	BUD13 homolog	119713698							41.5405	31.98	31.2235	29.6843	36.6877	34.7762	38.2259	33.1799	32.251	30.7526	31.447	31.0053
BUD23	NC_051791.1	11858759	11863963	-	BUD23	protein_coding	BUD23 rRNA methyltransferase and ribosome maturation factor	101799237							115.477	115.72	126.063	137.657	138.985	127.995	151.956	159.56	155.23	154.11	68.1073	75.8377
BUD31	NC_051786.1	14269768	14271502	+	BUD31	protein_coding	BUD31 homolog	101802618							223.687	253.221	188.413	264.876	191.607	230.285	210.688	270.088	199.867	272.584	134.086	185.863
BVES	NC_051774.1	73356803	73409660	+	BVES	protein_coding	blood vessel epicardial substance, transcript variant X4	101792652							0.18115	0.148226	0.27657	0.244127	0.104263	0.0794043	0.135026	0.241674	0.212342	0.181599	0.0108807	0.0328625
BYSL	NC_051798.1	3209938	3213294	-	BYSL	protein_coding	bystin like	101794142							96.1524	102.156	81.2522	98.6952	76.3813	79.542	85.4298	86.4732	81.4051	90.6455	58.9293	60.3196
BZW1	NC_051778.1	39224206	39232226	+	BZW1	protein_coding	basic leucine zipper and W2 domains 1, transcript variant X1	101802541							442.727	409.24	377.96	370.017	439.01	373.738	411.565	376.201	401.606	407.113	336.611	322.998
BZW2	NC_051773.1	133390519	133445725	-	BZW2	protein_coding	basic leucine zipper and W2 domains 2, transcript variant X2	101798851							163.65	176.064	224.989	236.234	227.78	211.781	257.847	221.07	234.912	253.897	201.926	179.772
C10H8orf48	NC_051781.1	5988057	6024993	+	C10H8orf48	protein_coding	chromosome 10 C8orf48 homolog, transcript variant X10	101793071							4.18982	2.60599	4.18342	4.72654	3.58468	3.75818	2.70532	4.17248	2.87597	4.14135	2.94737	4.42808
C10HXorf65	NC_051781.1	12588694	12590230	+	C10HXorf65	protein_coding	chromosome 10 CXorf65 homolog	113844722							0.433276	0	0	0	0.498757	0	0	0	0.169294	0	0.69399	0
C11H15orf39	NC_051782.1	9983364	9989691	+	C11H15orf39	protein_coding	chromosome 11 C15orf39 homolog	113844849							24.3066	23.9374	20.4289	22.0766	21.9254	37.7273	18.3387	27.3058	16.7216	20.9198	17.8707	18.7303
C11H15orf40	NC_051782.1	12408196	12412864	-	C11H15orf40	protein_coding	chromosome 11 C15orf40 homolog, transcript variant X1	110354018							20.0546	27.5583	31.0771	27.4221	27.7555	16.3926	29.6686	24.2167	32.5701	27.7096	16.3675	17.2186
C11H15orf48	NC_051782.1	2386219	2389970	+	C11H15orf48	protein_coding	chromosome 11 C15orf48 homolog, transcript variant X2	101795211							1.17617	3.29518	1.44582	1.37832	0.882995	0.256178	0.938274	1.42945	0.479547	0.74049	3.01015	6.61756
C11H15orf61	NC_051782.1	20756641	20759187	+	C11H15orf61	protein_coding	chromosome 11 C15orf61 homolog	113844864							4.0457	6.10848	8.3882	8.32976	10.3122	7.11763	6.84863	8.56733	7.11351	7.40334	5.43867	10.6013
C11H15orf65	NC_051782.1	3847986	3849142	+	C11H15orf65	protein_coding	chromosome 11 C15orf65 homolog	106014672							3.34101	2.19679	7.28695	7.23619	6.18097	5.23029	6.02059	7.27718	6.99339	5.18343	8.17042	7.79264
C12H16orf70	NC_051783.1	13530373	13565467	+	C12H16orf70	protein_coding	chromosome 12 C16orf70 homolog, transcript variant X2	101801277							97.8699	84.1268	39.5492	34.4405	36.3411	47.1891	37.2381	33.7646	38.0996	36.5727	41.7571	63.9501
C12H16orf86	NC_051783.1	11527315	11529780	-	C12H16orf86	protein_coding	chromosome 12 C16orf86 homolog, transcript variant X3	106017227							0.383263	0.0980016	0	0.107605	0.110296	0.479993	0	0	0.112314	0.213452	0.115103	0
C12H16orf87	NC_051783.1	19094063	19134752	+	C12H16orf87	protein_coding	chromosome 12 C16orf87 homolog, transcript variant X3	101792833							6.41427	6.25342	4.39125	4.72203	4.24746	4.32554	3.05046	4.33387	4.80295	3.84712	3.22134	3.08741
C12H19orf12	NC_051783.1	19851163	19865720	-	C12H19orf12	protein_coding	chromosome 12 C19orf12 homolog, transcript variant X4	101792123							11.2937	13.4992	45.0285	43.8195	55.6726	58.6839	45.7093	44.3991	49.0078	49.4306	20.5367	31.0666
C13H3orf14	NC_051784.1	7839838	7873343	-	C13H3orf14	protein_coding	chromosome 13 C3orf14 homolog, transcript variant X1	101797821							2.81632	3.471	4.56984	6.64003	4.22864	5.14829	3.36	5.21197	4.32651	6.08892	5.71578	6.8333
C13H3orf18	NC_051784.1	14070744	14082396	+	C13H3orf18	protein_coding	chromosome 13 C3orf18 homolog, transcript variant X1	101796726							26.8713	23.6295	18.2857	18.6753	12.8167	13.764	12.8999	15.353	14.5351	17.0806	10.0574	14.3006
C14H5orf15	NC_051785.1	2687100	2693776	-	C14H5orf15	protein_coding	chromosome 14 C5orf15 homolog	101804135							190.594	164.288	150.414	141.818	137.097	128.573	153.891	156.647	153.421	154.966	231.393	199.103
C14H5orf24	NC_051785.1	3103026	3116317	+	C14H5orf24	protein_coding	chromosome 14 C5orf24 homolog, transcript variant X1	101802152							120.38	99.2812	128.177	136.993	114.704	118.309	123.312	120.358	129.349	124.796	113.873	106.204
C14H5orf58	NC_051785.1	15214504	15286720	-	C14H5orf58	protein_coding	chromosome 14 C5orf58 homolog, transcript variant X7	113845183							1.10008	1.16845	0.0957002	0.0950335	0.219173	0.0529893	0.121299	0.0268796	0.0247981	0.117821	0.0508276	0.102341
C15H16orf71	NC_051786.1	5852008	5955210	-	C15H16orf71	protein_coding	chromosome 15 C16orf71 homolog, transcript variant X8	101792521							2.8681	2.88621	4.98747	3.87905	4.82808	4.01682	3.37739	4.38866	4.86219	4.74049	3.05643	4.51302
C15H16orf72	NC_051786.1	2001095	2017225	-	C15H16orf72	protein_coding	chromosome 15 C16orf72 homolog	101791626							71.9812	65.4459	80.1469	88.0734	79.1665	89.5002	67.7088	83.9297	78.0066	85.7974	67.3862	67.0275
C15H16orf89	NC_051786.1	4859441	4868300	-	C15H16orf89	protein_coding	chromosome 15 C16orf89 homolog	106019075							0	0.0536969	0.356235	1.0023	0.302167	0	0.18061	0.200114	0.492313	0.233909	0	0.190478
C15H16orf96	NC_051786.1	6492844	6498254	+	C15H16orf96	protein_coding	chromosome 15 C16orf96 homolog, transcript variant X1	113845246							0.483014	0.384248	0.606946	0.904076	1.23558	1.20984	0.553894	1.02285	1.3211	1.25536	0.902599	1.29813
C15H7orf26	NC_051786.1	6580979	6590342	-	C15H7orf26	protein_coding	chromosome 15 C7orf26 homolog	101801413							30.3453	28.304	18.9537	19.2594	21.0229	20.6407	15.9625	15.4932	17.6873	15.6289	25.7516	23.2992
C15H7orf50	NC_051786.1	11897440	12025508	-	C15H7orf50	protein_coding	chromosome 15 C7orf50 homolog	101793772							8.49997	7.53147	7.65812	7.68453	6.95004	6.87938	7.60236	7.85175	7.41025	9.41509	3.69757	5.78423
C16H12orf43	NC_051787.1	8275681	8279777	-	C16H12orf43	protein_coding	chromosome 16 C12orf43 homolog	101793787							26.7818	23.728	27.6783	26.7353	27.6835	22.2848	23.33	29.7074	26.4104	29.2903	24.5127	25.0454
C16H12orf65	NC_051787.1	3583178	3587397	+	C16H12orf65	protein_coding	chromosome 16 C12orf65 homolog, transcript variant X1	101802474							16.3684	22.3531	12.6122	17.7765	11.4917	17.4585	8.35388	21.9402	11.0694	23.9424	7.34674	10.3331
C16H22orf15	NC_051787.1	9581994	9586055	-	C16H22orf15	protein_coding	chromosome 16 C22orf15 homolog	101790908							11.9184	14.815	4.8369	5.89193	5.71106	5.28498	6.40864	7.68036	4.21126	7.8764	5.68592	6.345
C16H22orf39	NC_051787.1	10570473	10572273	-	C16H22orf39	protein_coding	chromosome 16 C22orf39 homolog, transcript variant X1	113845311							49.0827	61.5561	71.2387	75.0981	79.9014	82.7424	71.4687	73.0691	79.9523	85.6572	55.4283	53.3762
C18H9orf116	NC_051789.1	8841780	8842986	-	C18H9orf116	protein_coding	chromosome 18 C9orf116 homolog	119713101							14.9668	13.9854	30.3002	23.2413	39.5624	29.6206	21.1891	19.7209	24.9082	22.6397	61.4858	44.4702
C18H9orf78	NC_051789.1	8150156	8155045	+	C18H9orf78	protein_coding	chromosome 18 C9orf78 homolog	101804921							51.0416	51.7332	54.5869	51.299	52.0497	48.4061	48.8825	43.705	58.7467	58.0895	39.6555	53.79
C19H17orf58	NC_051790.1	3788868	3789684	-	C19H17orf58	protein_coding	chromosome 19 C17orf58 homolog	119713235							1.0012	0	0.377427	0.749595	1.53668	0	0	0	0.3912	0	0	0
C19H17orf67	NC_051790.1	5828905	5835100	-	C19H17orf67	protein_coding	chromosome 19 C17orf67 homolog	119713241							0	0	0	0	0	0	0	0	0.448729	0	0	0
C19H17orf75	NC_051790.1	6430338	6437113	-	C19H17orf75	protein_coding	chromosome 19 C17orf75 homolog, transcript variant X2	101799907							45.1486	52.7964	69.6341	67.7915	71.574	65.1364	59.6828	66.2634	72.4668	73.8109	47.9164	50.6905
C19H17orf80	NC_051790.1	1415994	1419040	-	C19H17orf80	protein_coding	chromosome 19 C17orf80 homolog	119713246							3.83188	3.48382	6.37996	6.03667	3.85962	7.33179	4.88243	4.86871	4.49169	6.28374	7.92776	4.82738
C1D	NC_051774.1	9777753	9790002	+	C1D	protein_coding	C1D nuclear receptor corepressor, transcript variant X8	101791064							53.1944	51.0976	44.204	44.6416	51.4898	38.3506	48.6291	49.5574	52.8209	66.1842	38.9793	40.6475
C1GALT1	NC_051773.1	137641856	137655663	-	C1GALT1	protein_coding	core 1 synthase, glycoprotein-N-acetylgalactosamine 3-beta-galactosyltransferase 1, transcript variant X1	101797632	GO:0016021	integral component of membrane	GO:0016263	glycoprotein-N-acetylgalactosamine 3-beta-galactosyltransferase activity	GO:0016266	O-glycan processing	13.9772	12.0506	16.5474	16.3096	15.085	15.7117	13.1511	15.9747	14.8975	15.4928	12.6463	13.7377
C1GALT1C1	NC_051781.1	2496544	2498330	+	C1GALT1C1	protein_coding	C1GALT1 specific chaperone 1	119717896							63.5993	54.4043	56.1769	56.108	62.717	57.9852	58.8562	66.3065	58.6476	66.6835	57.7755	42.7125
C1H11orf54	NC_051772.1	196157110	196166620	-	C1H11orf54	protein_coding	chromosome 1 C11orf54 homolog, transcript variant X2	101802019							16.273	41.1765	15.443	23.2812	14.1715	18.9624	15.4157	23.1035	17.4994	24.1943	19.1238	20.9642
C1H11orf87	NC_051772.1	189646862	189652400	-	C1H11orf87	protein_coding	chromosome 1 C11orf87 homolog	101789620							0.0399497	0.0612916	24.6457	22.141	8.3237	12.333	8.84175	10.3042	15.3832	14.0838	3.81532	10.1945
C1H11orf97	NC_051772.1	195955722	195960663	-	C1H11orf97	protein_coding	chromosome 1 C11orf97 homolog	106014952							0.192311	0.196698	0	0	0	0	0.220532	0	0	0.642627	0	0
C1H12orf29	NC_051772.1	49708310	49715719	-	C1H12orf29	protein_coding	chromosome 1 C12orf29 homolog, transcript variant X2	101805083							30.4746	31.7843	49.2261	52.7472	51.7402	52.0508	44.9672	42.884	56.3359	59.0686	42.9073	42.2062
C1H12orf4	NC_051772.1	78938648	78961025	-	C1H12orf4	protein_coding	chromosome 1 C12orf4 homolog, transcript variant X6	101803213							24.7064	22.4745	35.8312	34.2083	36.2644	34.1397	26.1874	27.279	32.7124	34.049	28.7292	31.1848
C1H12orf40	NC_051772.1	15574765	15591148	-	C1H12orf40	protein_coding	chromosome 1 C12orf40 homolog	106018439							0	0	0.0379177	0.0376535	0.154381	0.0419901	0.153793	0.0426002	0.0393014	0	0.0805543	0.283843
C1H12orf45	NC_051772.1	57281916	57285472	-	C1H12orf45	protein_coding	chromosome 1 C12orf45 homolog	101798594							64.7351	62.3751	111.149	105.68	113.875	80.1338	116.637	100.227	112.315	117.829	43.518	56.9034
C1H12orf50	NC_051772.1	49715743	49734478	+	C1H12orf50	protein_coding	chromosome 1 C12orf50 homolog, transcript variant X2	101789736							0.157356	0.137954	0.279648	0.454418	0.310521	0.28153	0.154669	0.42843	0.184452	0.826292	0.270045	0.761229
C1H12orf57	NC_051772.1	82114703	82115507	-	C1H12orf57	protein_coding	chromosome 1 C12orf57 homolog	113842424							119.872	122.955	152.704	131.179	148.18	103.851	176.709	127.643	191.209	129.349	173.047	134.059
C1H12orf66	NC_051772.1	35670691	35678703	-	C1H12orf66	protein_coding	chromosome 1 C12orf66 homolog, transcript variant X2	101800717							20.7708	19.6149	21.5595	22.2401	23.5824	22.2358	18.8593	20.1729	21.8126	24.2769	22.4225	18.5133
C1H12orf73	NC_051772.1	57689306	57690188	+	C1H12orf73	protein_coding	chromosome 1 C12orf73 homolog	113842388							50.5291	56.8055	89.4115	76.8034	90.7584	79.9208	83.4195	90.7675	85.2705	72.7794	86.0795	76.3877
C1H12orf75	NC_051772.1	56925528	57144379	-	C1H12orf75	protein_coding	chromosome 1 C12orf75 homolog, transcript variant X1	113842398							2.97953	3.71911	3.56924	3.61574	1.975	2.03377	3.20625	2.18891	2.54909	2.43798	2.62086	2.5617
C1H13orf42	NC_051772.1	179266247	179274651	-	C1H13orf42	protein_coding	chromosome 1 C13orf42 homolog	110354014							0	0	0	0	0	0	0	0	0	0	0	0
C1H21orf62	NC_051772.1	110357109	110370506	-	C1H21orf62	protein_coding	chromosome 1 C21orf62 homolog, transcript variant X7	101804805							0	0.0270448	0	0	0	0	0	0	0	0	0	0
C1H21orf91	NC_051772.1	104390434	104406894	-	C1H21orf91	protein_coding	chromosome 1 C21orf91 homolog	101801265							27.1356	24.8417	32.2988	42.1135	32.4205	40.0282	40.7342	41.6149	32.55	39.302	34.3086	36.7408
C1H22orf23	NC_051772.1	54081758	54085924	+	C1H22orf23	protein_coding	chromosome 1 C22orf23 homolog, transcript variant X1	101804259							14.2687	14.0557	13.5168	11.2348	12.1825	11.8034	11.2304	11.0383	13.2077	10.3806	20.2403	14.5822
C1H2orf49	NC_051772.1	142154138	142166285	+	C1H2orf49	protein_coding	chromosome 1 C2orf49 homolog	101803942							14.3666	11.7263	19.0452	18.8591	17.3593	17.6947	20.8391	19.6442	20.1862	20.1886	16.1156	18.7559
C1H3orf38	NC_051772.1	93500996	93508045	+	C1H3orf38	protein_coding	chromosome 1 C3orf38 homolog	101792374							13.3404	10.0111	8.44543	8.83442	6.92714	8.03588	6.73448	7.27749	8.07372	7.672	8.09999	6.57634
C1H3orf85	NC_051772.1	92430852	92441780	+	C1H3orf85	protein_coding	chromosome 1 C3orf85 homolog, transcript variant X1	113842382							0.284432	0.193947	0	0	0	0	0	0	0	0	0	0
C1QA	NC_051793.1	6373731	6376060	+	C1QA	protein_coding	complement C1q A chain	101803758							18.8135	42.3028	2.15351	2.05296	0	0	0.0873455	0	0	0	0.549003	0
C1QB	NC_051793.1	6381191	6383466	+	C1QB	protein_coding	complement C1q B chain, transcript variant X1	101803105							6.21509	12.9188	2.38072	2.70187	0	0	0	0.254735	0	0	0	0
C1QC	NC_051793.1	6377292	6379563	+	C1QC	protein_coding	complement C1q C chain	101803553							24.6367	58.0839	2.01519	2.6972	0	0	0.0888429	0.196874	0	0	0	0
C1QL1	NC_051799.1	5584200	5590967	-	C1QL1	protein_coding	complement C1q like 1, transcript variant X1	113839958							6.61557	4.52919	3.43917	2.09706	2.02668	1.93768	2.87548	0.542299	3.9399	1.90164	4.35818	1.9357
C1QL2	NC_051778.1	7923457	7925460	+	C1QL2	protein_coding	complement C1q like 2	113844208							0	0	0	0	0	0	0	0	0	0	0	0
C1QL3	NC_051773.1	142643086	142648602	-	C1QL3	protein_coding	complement C1q like 3	101794363							0	0.0889281	0	0	0.0500423	0	0	0	0	0	0	0
C1QL4	NW_024009696.1	112486	114814	+	C1QL4	protein_coding	complement C1q like 4	119714720							0	0	1.28017	1.27125	0.592294	0	1.65211	0.784507	1.08563	0.229248	0.618105	0
C1QTNF1	NC_051790.1	522132	527433	+	C1QTNF1	protein_coding	C1q and TNF related 1, transcript variant X1	119713197							0.883869	0.678025	47.6232	57.2531	82.8494	89.9789	72.2533	76.6467	76.3727	68.2479	74.8182	82.8058
C1QTNF12	NC_051793.1	3355241	3381459	-	C1QTNF12	protein_coding	C1q and TNF related 12	101792348							0.3696	0.0581588	31.51	19.7321	7.95279	5.09171	24.2239	8.38068	40.3915	14.0923	6.72829	16.1262
C1QTNF2	NC_051785.1	19796316	19805104	+	C1QTNF2	protein_coding	C1q and TNF related 2, transcript variant X2	101798293							1.37593	0.720821	24.4796	29.5101	41.3352	15.803	29.825	28.8245	29.7001	30.4651	5.8053	6.73738
C1QTNF3	NC_051804.1	12077466	12094186	-	C1QTNF3	protein_coding	C1q and TNF related 3, transcript variant X1	101799364							0.564179	0.324591	2.79144	5.93998	1.78597	0.794892	2.3857	1.70248	1.98398	2.23875	0	0.34116
C1QTNF4	NC_051776.1	54126820	54144799	+	C1QTNF4	protein_coding	C1q and TNF related 4, transcript variant X1	101800435							2.22236	4.41983	0.558514	2.35715	0.923803	1.00506	0.849493	2.1962	1.30251	2.26913	2.29892	2.76239
C1QTNF5	NC_051796.1	3906545	3908560	-	C1QTNF5	protein_coding	C1q and TNF related 5	101791565							0	0	2.84988	1.88669	1.20867	0.262997	1.56529	0.800455	2.46157	1.05259	2.90109	6.34928
C1QTNF6	NC_051772.1	54408204	54416971	+	C1QTNF6	protein_coding	C1q and TNF related 6, transcript variant X1	101791528							0.235961	0.53632	16.1891	19.5507	20.432	10.3758	25.1045	17.189	27.3211	12.9078	17.039	27.8713
C1QTNF7	NC_051775.1	61008787	61059081	-	C1QTNF7	protein_coding	C1q and TNF related 7, transcript variant X2	101797958	GO:0005576	extracellular region					0.221988	0	0.602523	2.49302	0.40886	2.11291	0.305477	1.5795	0.62451	2.37375	0.0533347	3.81232
C1QTNF8	NC_051786.1	15575729	15585570	+	C1QTNF8	protein_coding	C1q and TNF related 8, transcript variant X1	101801893							0	0	0.405366	0.161017	0.247565	0	0.0822075	0.36434	0.420158	0.239552	0.129177	0.0433497
C1R	NC_051772.1	82051823	82059326	+	C1R	protein_coding	complement C1r	101791982							3.6363	3.55929	9.81664	18.0474	11.1173	23.7496	10.9404	17.686	8.75404	15.461	39.5963	49.6048
C1S	NC_051772.1	82062083	82071367	-	C1S	protein_coding	complement C1s, transcript variant X2	101791779							0.783695	1.08212	5.9382	12.0137	5.86388	13.2501	4.04415	13.2933	6.43049	14.8399	16.2871	28.0076
C20H17orf64	NC_051791.1	2497198	2501824	+	C20H17orf64	protein_coding	chromosome 20 C17orf64 homolog	101797048							0	0	0	0	0	0.582996	0.17794	0.394311	0	0	0.745617	0
C20H17orf78	NC_051791.1	1765478	1771445	-	C20H17orf78	protein_coding	chromosome 20 C17orf78 homolog, transcript variant X3	106014897							2.71689	3.90779	1.63232	1.71629	1.27055	1.11648	1.11966	0.970885	1.39331	1.37127	1.42791	0.872796
C21H20orf204	NC_051792.1	15153144	15158488	-	C21H20orf204	protein_coding	chromosome 21 C20orf204 homolog, transcript variant X1	110354526							0	0.162984	0	0	0	0	0	0	0	0	0	0
C21H20orf85	NC_051792.1	8798375	8803502	-	C21H20orf85	protein_coding	chromosome 21 C20orf85 homolog	101805366							0	0	0	0	0	0	0	0	0	0	0	0
C21H20orf96	NC_051792.1	15838304	15846396	+	C21H20orf96	protein_coding	chromosome 21 C20orf96 homolog, transcript variant X3	101798990							6.88703	5.72524	11.1362	9.67628	7.75919	9.57951	8.50261	8.22923	9.51574	9.1402	13.4134	15.7369
C22H1orf158	NC_051793.1	5636333	5640274	+	C22H1orf158	protein_coding	chromosome 22 C1orf158 homolog	101795344							0	0.0944956	0	0	0	0	0	0	0	0.102908	0.22197	0
C22H1orf159	NC_051793.1	3122462	3140606	+	C22H1orf159	protein_coding	chromosome 22 C1orf159 homolog, transcript variant X7	101790188							5.91667	3.9892	29.2857	25.2677	18.3252	24.2236	18.3771	17.5636	23.6366	31.1492	18.0082	18.4827
C22H1orf167	NC_051793.1	5219835	5239278	+	C22H1orf167	protein_coding	chromosome 22 C1orf167 homolog, transcript variant X1	101805131							0.238146	0.316652	0.10773	0.240703	0.164482	0.342988	0.191165	0.302584	0.111661	0.225473	1.67359	1.39687
C22H1orf174	NC_051793.1	1433925	1436747	-	C22H1orf174	protein_coding	chromosome 22 C1orf174 homolog	101791149							23.5466	19.7247	31.4492	36.0163	42.3135	39.6306	32.0114	36.1451	31.8474	37.2648	31.7422	38.0127
C22H1orf50	NC_051793.1	8142895	8146325	+	C22H1orf50	protein_coding	chromosome 22 C1orf50 homolog	101793385							30.7386	25.9379	27.8104	29.9591	22.9997	21.9981	24.171	23.9915	29.5973	22.1329	22.1557	15.534
C23H2orf42	NC_051794.1	4222705	4230801	+	C23H2orf42	protein_coding	chromosome 23 C2orf42 homolog	119713557							4.85334	8.77575	7.64504	8.95441	9.8767	8.9003	6.65878	6.33174	6.1462	6.95054	5.15356	4.40223
C23H2orf78	NC_051794.1	4893127	4895187	-	C23H2orf78	protein_coding	chromosome 23 C2orf78 homolog, transcript variant X2	113841338							0	0.0566877	0	0	0.0637994	0	0.190669	0	0	0	0	0
C23H8orf58	NC_051794.1	2126520	2129817	+	C23H8orf58	protein_coding	chromosome 23 C8orf58 homolog, transcript variant X1	119713485							0.394823	0.17307	0.0637877	0.253373	0	0	0	0.14333	0.0661154	0	0	0.272857
C24H1orf109	NC_051795.1	2970381	2972409	-	C24H1orf109	protein_coding	chromosome 24 C1orf109 homolog	101803790							32.1744	29.2519	23.9344	24.5706	31.4402	21.6696	21.3996	22.0753	26.5678	26.9183	22.9329	23.7794
C24H1orf216	NC_051795.1	2173807	2176871	-	C24H1orf216	protein_coding	chromosome 24 C1orf216 homolog	113839789							15.1553	15.015	23.5892	25.8563	16.7163	19.9723	16.7737	18.5851	17.3316	18.3515	19.2844	19.3507
C24H1orf232	NC_051795.1	3584782	3585640	-	C24H1orf232	protein_coding	chromosome 24 C1orf232 homolog	113839782							0	0	0	0	0	0	0	0	0	0	0	0
C24H1orf94	NC_051795.1	1708315	1715292	+	C24H1orf94	protein_coding	chromosome 24 C1orf94 homolog	101798942							0	0	0	0	0	0	0	0	0	0	0	0
C25H11orf1	NC_051796.1	7621182	7623162	-	C25H11orf1	protein_coding	chromosome 25 C11orf1 homolog	101800143							18.6955	8.95394	15.4378	10.6646	27.3282	20.8124	10.5493	13.5738	9.392	18.1799	20.8546	19.3803
C25H11orf52	NC_051796.1	7603018	7610778	-	C25H11orf52	protein_coding	chromosome 25 C11orf52 homolog, transcript variant X1	101801178							3.05011	4.52528	3.1841	1.43039	2.62366	1.42722	3.65145	1.70348	2.47522	1.45604	2.49641	1.37824
C25H11orf53	NC_051796.1	3807506	3818291	-	C25H11orf53	protein_coding	chromosome 25 C11orf53 homolog	101791871							0	0	0	0	0	0	0	0	0	0	0	0
C26H1orf43	NC_051797.1	2287840	2290507	-	C26H1orf43	protein_coding	chromosome 26 C1orf43 homolog	101796203							89.6745	75.8876	71.2319	59.346	67.8349	54.0144	72.7182	54.3922	69.952	57.1963	51.1696	40.5406
C27H1orf116	NC_051798.1	5981401	5988291	+	C27H1orf116	protein_coding	chromosome 27 C1orf116 homolog, transcript variant X4	101790126							19.7712	17.1111	10.0262	8.99821	9.13785	14.1692	7.99707	10.3689	7.34837	8.30492	23.1272	27.3209
C27H1orf74	NC_051798.1	5299689	5300860	+	C27H1orf74	protein_coding	chromosome 27 C1orf74 homolog	101791060							7.78047	7.2948	10.7894	8.84183	7.03712	5.10408	5.73571	4.94286	9.33734	9.49178	7.56633	9.29771
C27H6orf132	NC_051798.1	5249021	5268501	-	C27H6orf132	protein_coding	chromosome 27 C6orf132 homolog, transcript variant X1	101791233							1.90208	2.41665	0.319306	0.851112	0.444752	0.763031	1.03948	1.6804	0.470308	0.94347	0.464134	0.664956
C27H6orf89	NC_051798.1	119867	145335	-	C27H6orf89	protein_coding	chromosome 27 C6orf89 homolog, transcript variant X6	119713981							10.0498	8.31463	11.2477	11.186	10.8488	10.7403	8.80989	8.49382	11.7977	11.7082	9.5688	11.308
C28H17orf113	NC_051799.1	2385112	2401960	+	C28H17orf113	protein_coding	chromosome 28 C17orf113 homolog, transcript variant X2	101793789							3.04703	1.77697	3.718	4.38249	4.49209	3.94995	3.98457	3.12437	4.73093	3.24512	2.05495	3.32951
C29H19orf25	NC_051800.1	893234	894444	-	C29H19orf25	protein_coding	chromosome 29 C19orf25 homolog	113845605							48.6804	44.3751	47.7133	44.1199	33.4259	35.0826	47.0098	38.8477	35.8394	34.4367	40.8331	37.8035
C29H19orf44	NC_051800.1	2228512	2232418	-	C29H19orf44	protein_coding	chromosome 29 C19orf44 homolog, transcript variant X3	101792738							7.04181	6.10208	8.68269	10.4894	7.14908	12.1262	8.2434	10.5627	7.8531	11.711	7.51937	8.57553
C29H19orf71	NC_051800.1	4258830	4259890	-	C29H19orf71	protein_coding	chromosome 29 C19orf71 homolog	113845591							0	0	0	0.173024	0	0	0.176676	0	0	0	0	0
C2CD2	NC_051772.1	125500274	125539617	+	C2CD2	protein_coding	C2 calcium dependent domain containing 2, transcript variant X2	101795160							87.8761	71.0986	50.6522	55.2943	44.4232	59.6967	49.6732	62.3924	41.5749	57.4107	43.6286	45.8216
C2CD2L	NC_051796.1	5511616	5524457	-	C2CD2L	protein_coding	C2CD2 like	101800075							22.6158	17.9003	24.4279	22.0561	22.977	19.8646	21.0297	19.5192	23.7734	23.1265	20.7241	19.2906
C2CD3	NC_051772.1	205861397	205908912	-	C2CD3	protein_coding	C2 domain containing 3 centriole elongation regulator	101795092							7.66047	9.06568	8.92924	9.05338	7.05138	8.39897	6.2634	6.5884	7.90977	9.08722	11.4284	12.6761
C2CD4C	NC_051800.1	236543	240534	-	C2CD4C	protein_coding	C2 calcium dependent domain containing 4C, transcript variant X1	113845639							0.116753	0	0.429125	0.196678	0.0671989	0	0.200829	0.037086	0.273713	0	0	0.0353003
C2CD5	NC_051772.1	75928016	75997308	-	C2CD5	protein_coding	C2 calcium dependent domain containing 5, transcript variant X11	101801529							18.671	15.08	18.9068	17.1603	19.4423	17.6853	17.4979	14.6156	19.0685	17.4504	15.649	13.9378
C2H10orf67	NC_051773.1	145717423	145760300	-	C2H10orf67	protein_coding	chromosome 2 C10orf67 homolog, transcript variant X2	101801047							0.495051	0.385787	0.586525	0.555964	0.759825	1.03333	0.243299	0.539146	0.690827	0.997811	1.18941	0.570207
C2H18orf21	NC_051773.1	73298177	73303053	+	C2H18orf21	protein_coding	chromosome 2 C18orf21 homolog	101802262							13.2746	15.3436	28.8046	23.0286	28.077	22.9776	17.079	18.2378	23.6569	18.2723	20.6141	17.2291
C2H18orf63	NC_051773.1	63860981	63877481	+	C2H18orf63	protein_coding	chromosome 2 C18orf63 homolog	101792264							0	0	0	0	0	0	0	0	0	0	0	0
C2H1orf35	NC_051773.1	161646990	161652073	+	C2H1orf35	protein_coding	chromosome 2 C1orf35 homolog, transcript variant X3	101799686							99.6885	103.858	92.6308	95.4822	81.4893	82.1474	94.6645	92.5284	97.8208	102.814	79.94	80.9152
C2H5orf22	NC_051773.1	84924183	84938748	-	C2H5orf22	protein_coding	chromosome 2 C5orf22 homolog, transcript variant X1	101793825							14.4676	13.1386	19.2375	20.4821	21.499	19.4917	20.7635	18.2152	21.0187	19.7287	11.9553	14.581
C2H5orf49	NC_051773.1	78108589	78116973	+	C2H5orf49	protein_coding	chromosome 2 C5orf49 homolog, transcript variant X2	101803321							0	0	0	0	0	0	0	0	0	0	0	0
C2H6orf62	NC_051773.1	65587928	65595148	-	C2H6orf62	protein_coding	chromosome 2 C6orf62 homolog	101789548							162.483	182.215	195.386	173.339	182.966	178.15	185.217	167.595	180.038	164.207	166.813	174.341
C2H7orf25	NC_051773.1	105610687	105614885	-	C2H7orf25	protein_coding	chromosome 2 C7orf25 homolog, transcript variant X1	101794594							33.6582	31.5859	13.6082	13.5134	19.9052	17.915	18.8162	16.5716	16.4226	15.9804	10.917	12.2628
C2H7orf31	NC_051773.1	129991443	130015747	+	C2H7orf31	protein_coding	chromosome 2 C7orf31 homolog	101801729							0	0	0	0	0	0	0	0	0	0	0	0
C2H7orf57	NC_051773.1	77380127	77393316	-	C2H7orf57	protein_coding	chromosome 2 C7orf57 homolog, transcript variant X5	101792855							0	0	0.267942	0.478935	0.163638	0	0.326029	0.481648	0.333263	0.211121	0	0
C2H8orf34	NC_051773.1	37435221	37603430	-	C2H8orf34	protein_coding	chromosome 2 C8orf34 homolog, transcript variant X6	101804203							0.0894052	0.167649	1.33129	0.920388	1.02917	1.13836	0.598063	0.833042	0.978134	0.846477	0.196904	1.40565
C2H8orf37	NC_051773.1	25821243	25832458	+	C2H8orf37	protein_coding	chromosome 2 C8orf37 homolog	101795096							1.84073	1.34072	3.46953	3.13215	2.72891	3.59767	1.823	2.37423	2.12499	1.92606	1.94323	2.46229
C2H8orf76	NC_051773.1	14132959	14140979	+	C2H8orf76	protein_coding	chromosome 2 C8orf76 homolog	101795244							11.1825	13.8234	15.75	14.5616	14.6099	14.0048	10.778	11.7676	15.5206	12.303	18.5432	14.8517
C2H8orf88	NC_051773.1	27612289	27624198	+	C2H8orf88	protein_coding	chromosome 2 C8orf88 homolog	106016875							0	0.286168	0	0	0	0	0.42779	0	0	0	0	0
C2H9orf152	NC_051773.1	157842855	157848439	-	C2H9orf152	protein_coding	chromosome 2 C9orf152 homolog	113842620							0.148275	0	1.00613	0.416299	0.256026	0.185698	0.425085	0.565188	0.173807	0.330318	0.0890613	0.0896624
C3	NC_051801.1	44665	58460	+	C3	protein_coding	complement C3	101793615							237.831	402.673	2.91034	4.42986	0.194252	0.581182	0.0967561	0.268012	0.0741773	0.140973	0.456114	1.12247
C3AR1	NC_051772.1	79982869	79992782	-	C3AR1	protein_coding	complement C3a receptor 1, transcript variant X2	113839588							5.58122	15.5596	0.391005	0.221875	0	0.0618571	0.169918	0	0.115792	0.0550154	0.0593336	0.179202
C3H1orf115	NC_051774.1	22015092	22018744	+	C3H1orf115	protein_coding	chromosome 3 C1orf115 homolog	113843041							10.172	8.35833	3.48991	6.0327	1.77613	3.50689	1.57277	3.12218	2.14356	7.00186	6.3844	11.8183
C3H1orf131	NC_051774.1	43510699	43515528	-	C3H1orf131	protein_coding	chromosome 3 C1orf131 homolog	101800053							76.2518	78.3154	78.7102	86.4643	89.113	94.4386	85.2615	94.8713	77.1258	101.874	65.3386	77.0196
C3H1orf198	NC_051774.1	43345033	43367597	-	C3H1orf198	protein_coding	chromosome 3 C1orf198 homolog	101800765							55.1901	39.614	109.245	137.492	80.3768	99.8306	99.5389	115.391	89.4081	95.16	133.147	153.033
C3H2orf50	NC_051774.1	104566188	104576137	+	C3H2orf50	protein_coding	chromosome 3 C2orf50 homolog	101791518							0.143449	0.0489072	0.144204	0.0894998	0.0733904	0.179654	0.146222	0.0405031	0.0373666	0.0710148	0.402091	0.771057
C3H6orf118	NC_051774.1	46360099	46395665	+	C3H6orf118	protein_coding	chromosome 3 C6orf118 homolog, transcript variant X1	101802057							0.111093	0.0378757	0.0418791	0.124762	0.0213137	0.0695655	0.042465	0.0705761	0.130222	0.0618712	0	0.0447853
C3H6orf120	NC_051774.1	43992179	43996843	-	C3H6orf120	protein_coding	chromosome 3 C6orf120 homolog	101798446							26.8189	24.2976	47.2627	42.1242	37.3847	34.0574	33.407	29.707	34.1116	36.7316	50.5416	53.7179
C3H6orf163	NC_051774.1	81747355	81755695	-	C3H6orf163	protein_coding	chromosome 3 C6orf163 homolog	101791449							0.62425	0.239434	0.529484	0.569611	0.0898241	0.244313	0.178964	0.347008	0.548805	0.130375	0.281216	0
C3H6orf58	NC_051774.1	63220475	63235052	-	C3H6orf58	protein_coding	chromosome 3 C6orf58 homolog	101791323							1.65938	0.308589	0	0.0847074	0	0	0	0	0	0	0	0
C4H20orf194	NC_051775.1	73899024	73971678	-	C4H20orf194	protein_coding	chromosome 4 C20orf194 homolog, transcript variant X1	101795317							9.93132	6.33441	115.013	89.0228	127.521	111.277	65.0852	70.6958	101.846	87.6895	35.6406	60.4429
C4H2orf81	NC_051775.1	75943146	75947330	-	C4H2orf81	protein_coding	chromosome 4 C2orf81 homolog	119716776							4.88574	6.51809	1.29727	2.19476	0.831392	1.33018	0.633349	1.67339	0.946204	1.98754	1.22488	3.90497
C4H4orf19	NC_051775.1	53264081	53305411	-	C4H4orf19	protein_coding	chromosome 4 C4orf19 homolog, transcript variant X2	101796779							0	0	0.133961	0.532111	0.0454516	0.0494496	0	0.150504	0	0.483783	0.521756	0.238762
C4H4orf33	NC_051775.1	40561494	40570540	-	C4H4orf33	protein_coding	chromosome 4 C4orf33 homolog, transcript variant X2	101793864							5.84621	6.46036	7.17643	7.81928	8.69119	10.8906	6.1651	8.24929	7.23168	11.1586	4.65849	8.63374
C4H4orf47	NC_051775.1	19771776	19862564	-	C4H4orf47	protein_coding	chromosome 4 C4orf47 homolog, transcript variant X1	101792086							7.01094	3.74363	5.07212	6.42624	3.56052	6.97268	3.13315	5.43649	3.2631	7.06279	2.47712	5.86053
C4H4orf48	NC_051775.1	67856798	67868750	-	C4H4orf48	protein_coding	chromosome 4 C4orf48 homolog, transcript variant X2	101793824							33.3175	14.2334	21.5312	9.28631	13.326	3.53614	19.3346	6.35502	18.2979	5.61611	16.9109	5.60998
C4H4orf50	NC_051775.1	63779359	63862069	-	C4H4orf50	protein_coding	chromosome 4 C4orf50 homolog, transcript variant X10	101805071							0.027701	0.0779157	0.0156639	0.0233321	0.00797187	0.0433655	0.015883	0.00879911	0	0.0385691	0	0
C4H4orf54	NC_051775.1	7473741	7481537	+	C4H4orf54	protein_coding	chromosome 4 C4orf54 homolog	113843490							0	0.0142283	0	0.0156226	0	0	0	0	0	0	0	0
C5	NC_051789.1	9577686	9603834	-	C5	protein_coding	complement C5	101797076							85.2705	57.3518	0.467587	0.287442	0	0	0	0	0	0	0	0
C5H11orf16	NC_051776.1	64415054	64429241	-	C5H11orf16	protein_coding	chromosome 5 C11orf16 homolog	101800583							0.766954	0.59866	0.753238	0.657325	1.0455	0.682477	1.57384	1.46172	0.686092	0.494586	1.40625	1.24488
C5H11orf24	NC_051776.1	27307364	27336218	+	C5H11orf24	protein_coding	chromosome 5 C11orf24 homolog, transcript variant X8	101803041							89.5357	89.0982	62.6621	60.3153	72.0304	75.7829	70.345	69.6646	64.5669	65.3048	44.9973	53.2233
C5H11orf49	NC_051776.1	32537880	32633149	-	C5H11orf49	protein_coding	chromosome 5 C11orf49 homolog, transcript variant X2	101791578							16.2937	15.0483	10.9793	11.5631	11.9576	11.4221	12.3916	13.5969	11.5025	13.9283	9.51208	10.0029
C5H11orf58	NC_051776.1	62223451	62227736	-	C5H11orf58	protein_coding	chromosome 5 C11orf58 homolog	101801392							123.392	134.154	129.124	140.029	148.704	135.838	147.439	158.425	168.567	157.55	82.4419	100.409
C5H11orf91	NC_051776.1	60544197	60545201	-	C5H11orf91	protein_coding	chromosome 5 C11orf91 homolog	106017866							0	0	0	0.793545	0.203348	0.221235	0.60772	0.448898	0	1.37736	1.90989	4.91376
C5H11orf96	NC_051776.1	52884909	52886074	+	C5H11orf96	protein_coding	chromosome 5 C11orf96 homolog	113843873							29.953	39.2945	40.6074	60.9046	20.5594	61.0456	45.0157	66.4238	19.7361	35.0215	56.5438	53.7754
C5H14orf132	NC_051776.1	15325055	15367785	-	C5H14orf132	protein_coding	chromosome 5 C14orf132 homolog	106017693							0	0.013121	0.0290157	0.0288135	0.0738353	0.048198	0.0147108	0.0162994	0	0	0.0462318	0
C5H14orf180	NC_051776.1	9888950	9908128	-	C5H14orf180	protein_coding	chromosome 5 C14orf180 homolog, transcript variant X2	101793807							0.0441626	0	0.399556	0.297579	0.0508369	0.165926	0.91158	0.392786	0.414136	0	0.265262	0
C5H15orf62	NC_051776.1	32077714	32079794	+	C5H15orf62	protein_coding	chromosome 5 C15orf62 homolog, transcript variant X1	101799330							0.679828	0.25285	0.768833	1.17992	0.78257	0.154801	0.141744	0.314101	0.217333	0.688398	0.371215	0
C6	NC_051804.1	14735605	14762428	-	C6	protein_coding	complement C6, transcript variant X1	101800292							1.04783	0.522799	0.0578057	0.0861045	0.0294193	0	0.0586145	0.0324721	0	0	0.245611	0.865441
C6H10orf71	NC_051777.1	18980974	19010550	+	C6H10orf71	protein_coding	chromosome 6 C10orf71 homolog, transcript variant X2	101791544							93.5732	67.5217	0.821841	0.448063	0.295244	0.356905	0.42484	0.579345	0.417564	0.396787	2.41353	5.4628
C6H10orf88	NC_051777.1	33208299	33214732	-	C6H10orf88	protein_coding	chromosome 6 C10orf88 homolog, transcript variant X2	101794434							18.1155	15.7392	22.1431	18.5067	23.6624	19.0921	24.4941	18.3481	22.2781	21.2655	21.4862	23.2284
C6H10orf90	NC_051777.1	34667693	34732088	-	C6H10orf90	protein_coding	chromosome 6 C10orf90 homolog, transcript variant X1	101802491							0	0.0308418	9.78718	9.44808	9.47611	6.00452	4.94477	6.13007	6.39764	6.75107	12.7507	6.16312
C6H10orf95	NC_051777.1	24147377	24151061	-	C6H10orf95	protein_coding	chromosome 6 C10orf95 homolog	101805173							1.71432	2.76502	1.11851	0.518337	1.5939	0.660611	0.83172	1.25664	1.93222	0.660988	1.18812	1.67459
C7	NC_051804.1	14695744	14720231	+	C7	protein_coding	complement C7, transcript variant X2	101800101							0	0	0	0	0	0	0.0642127	0	0	0	0	0
C7H21orf58	NC_051778.1	28089095	28097941	+	C7H21orf58	protein_coding	chromosome 7 C21orf58 homolog	101796161							0	0	0	0	0	0	0	0	0	0	0	0
C7H2orf66	NC_051778.1	37885351	37888527	-	C7H2orf66	protein_coding	chromosome 7 C2orf66 homolog	101798569							0.310783	0.158937	0.527208	0.174512	0	0	0	0	0	0	0.186671	0.751725
C7H2orf69	NC_051778.1	38933534	38938512	+	C7H2orf69	protein_coding	chromosome 7 C2orf69 homolog	101794635							7.84476	7.33973	9.71536	10.8609	9.41524	11.8862	8.19958	8.66021	9.82869	11.8894	8.62053	12.1626
C7H2orf76	NC_051778.1	7859860	7870071	+	C7H2orf76	protein_coding	chromosome 7 C2orf76 homolog, transcript variant X2	101805162							3.73093	3.67976	3.61662	3.59143	4.29478	6.50822	2.13921	3.72464	3.12383	5.04628	2.0809	2.73955
C7H2orf88	NC_051778.1	35580537	35584077	+	C7H2orf88	protein_coding	chromosome 7 C2orf88 homolog	119712956							7.16759	6.29723	5.78505	8.15272	5.25373	8.74643	5.65523	7.35566	5.70891	9.24613	4.78355	8.66851
C8A	NC_051779.1	27646319	27665326	+	C8A	protein_coding	complement C8 alpha chain, transcript variant X3	119717583							10.5933	9.86992	0	0.28899	0	0	0	0	0	0	0	0
C8B	NC_051779.1	27669840	27687799	-	C8B	protein_coding	complement C8 beta chain	101804949							2.04414	0.41182	0.0700535	0.0347827	0	0	0	0	0	0	0	0
C8G	NC_051789.1	665628	669186	-	C8G	protein_coding	complement C8 gamma chain, transcript variant X2	101799845							18.7823	20.0761	3.25317	7.31615	3.60347	7.20514	1.84339	5.05238	2.97519	4.71193	10.4684	12.1762
C8H1orf112	NC_051779.1	10050755	10071041	-	C8H1orf112	protein_coding	chromosome 8 C1orf112 homolog, transcript variant X1	101794562							12.6059	11.7519	8.9102	12.1662	9.22056	8.75712	10.6913	12.3463	12.814	14.4801	5.00838	4.40694
C8H1orf146	NC_051779.1	746195	754248	+	C8H1orf146	protein_coding	chromosome 8 C1orf146 homolog, transcript variant X3	101800391							3.2259	2.98822	2.75339	2.93928	3.36311	2.43929	2.86172	2.93875	4.49484	3.52543	2.4129	2.28196
C8H1orf21	NC_051779.1	15357915	15465169	-	C8H1orf21	protein_coding	chromosome 8 C1orf21 homolog	101793735							51.4951	52.9852	59.8062	63.6317	57.1478	78.7803	56.4881	59.356	49.1571	57.0152	63.4351	62.558
C8H1orf210	NC_051779.1	20783739	20787433	-	C8H1orf210	protein_coding	chromosome 8 C1orf210 homolog, transcript variant X1	101793867							37.2147	29.54	0.143887	0.428654	0	0	0	0	0	0	0	0
C8H1orf226	NC_051779.1	8715492	8722381	-	C8H1orf226	protein_coding	chromosome 8 C1orf226 homolog	113844299							56.0213	58.908	111.379	88.068	46.0717	38.3064	119.032	89.3709	92.9393	66.9913	73.8782	96.4144
C8H1orf52	NC_051779.1	17233964	17236927	+	C8H1orf52	protein_coding	chromosome 8 C1orf52 homolog	110353207							16.6251	20.5508	18.299	18.4711	20.2634	15.0313	15.7004	15.9274	15.1109	24.5589	27.2341	24.7299
C9	NC_051804.1	14073405	14094894	-	C9	protein_coding	complement C9	101803357							1.33117	0.816921	0.602178	0.35879	1.71623	1.13365	0.549543	0.744197	0.312076	1.30481	4.34962	3.34863
C9H2orf72	NC_051780.1	10192192	10197862	-	C9H2orf72	protein_coding	chromosome 9 C2orf72 homolog	113844526							0.271838	1.01948	0.51238	0.559691	0.469382	0.0567411	0.623459	0.863482	0.318646	0.555118	0.544263	1.42464
C9H3orf33	NC_051780.1	1378035	1382447	-	C9H3orf33	protein_coding	chromosome 9 C3orf33 homolog	101789414							3.57633	4.62955	5.11889	6.08732	5.27468	5.31875	4.10114	3.76302	4.51966	4.60599	4.90039	7.56915
C9H3orf70	NC_051780.1	16310830	16330803	+	C9H3orf70	protein_coding	chromosome 9 C3orf70 homolog	101791846							4.40461	3.15982	8.33671	10.6145	5.4928	5.20981	5.89279	6.84006	6.95576	6.43932	2.82934	4.36514
C9orf72	NC_051804.1	71677388	71694341	+	C9orf72	protein_coding	C9orf72-SMCR8 complex subunit, transcript variant X1	101797747							8.97367	7.99339	9.17179	9.84125	9.50541	7.72977	7.56087	7.65472	9.85217	10.4413	8.09767	7.92304
CA10	NC_051790.1	4455841	4656961	-	CA10	protein_coding	carbonic anhydrase 10, transcript variant X3	101804553							0.334878	0.228345	0.420802	0.752166	1.15647	2.42318	0.597365	2.08018	0.348926	0.994694	12.9626	14.0851
CA12	NC_051782.1	8013757	8038210	-	CA12	protein_coding	carbonic anhydrase 12, transcript variant X2	101795734							0	0	0	0	0	0.116449	0.0533133	0.177212	0	0	0.335096	0.562263
CA14	NC_051797.1	411718	415158	+	CA14	protein_coding	carbonic anhydrase 14	113839858							0.447826	0.274825	1.01291	2.51464	2.16512	3.70162	1.64334	2.3898	2.09975	1.79575	4.51896	3.6829
CA4	NC_051791.1	2368822	2386713	+	CA4	protein_coding	carbonic anhydrase 4, transcript variant X2	101789643							0	0	0	0	0	0	0	0	0	0	0	0
CA5A	NC_051783.1	2327058	2350315	+	CA5A	protein_coding	carbonic anhydrase 5A, transcript variant X2	101789805							27.8439	22.4486	13.6813	11.224	16.7605	5.42542	11.3785	11.7393	14.033	16.0177	13.4745	10.6089
CA7	NC_051783.1	9708584	9718341	+	CA7	protein_coding	carbonic anhydrase 7	101798320							0	0	0	0.0499013	0	0	0	0	0	0	0	0
CA8	NC_051773.1	40799647	40846542	+	CA8	protein_coding	carbonic anhydrase 8, transcript variant X2	101796737							1.04125	1.71584	1.11215	0.12993	0.133179	0.072447	0.066336	0	0.33904	0	0	0.489724
CAAP1	NC_051804.1	71961808	71978310	+	CAAP1	protein_coding	caspase activity and apoptosis inhibitor 1, transcript variant X2	101790406							35.1507	33.6159	39.9876	44.607	33.6494	28.7412	44.0004	40.0439	39.56	41.1195	21.7681	21.2871
CAB39	NC_051780.1	18519787	18560351	-	CAB39	protein_coding	calcium binding protein 39, transcript variant X1	101802136							58.257	54.7639	50.8241	51.7085	48.368	54.3491	48.4051	53.0719	47.3785	55.524	57.1	56.8519
CAB39L	NC_051772.1	178484377	178530838	-	CAB39L	protein_coding	calcium binding protein 39 like, transcript variant X1	101804370							1.37006	0.500471	5.5337	4.72583	4.61871	3.10487	16.0104	8.91113	9.21525	4.90522	3.37008	4.61582
CABCOCO1	NC_051777.1	6245399	6509304	-	CABCOCO1	protein_coding	ciliary associated calcium binding coiled-coil 1, transcript variant X3	101801126							2.1218	2.46106	0.482392	0.589577	0.377701	0.794455	0.602021	0.625343	0.410253	0.560395	0.394161	0.899463
CABIN1	NC_051787.1	9274550	9413746	-	CABIN1	protein_coding	calcineurin binding protein 1	101797663							16.7755	14.7052	19.2985	19.2486	16.8247	19.1067	16.2135	13.8322	17.6771	17.385	19.8054	19.4532
CABLES1	NC_051773.1	57221549	57276663	+	CABLES1	protein_coding	Cdk5 and Abl enzyme substrate 1, transcript variant X2	101799531							6.94097	6.63918	9.49717	13.545	7.5954	6.4391	7.02601	9.03683	7.40791	10.1653	7.4889	7.28036
CABLES2	NC_051792.1	13437407	13461109	-	CABLES2	protein_coding	Cdk5 and Abl enzyme substrate 2	101801480							9.96571	7.01404	13.6696	12.6879	20.6152	21.1002	18.1888	18.4919	15.9901	11.1554	16.9501	15.6325
CABP1	NC_051787.1	8133918	8159746	+	CABP1	protein_coding	calcium binding protein 1	101792336							0.106493	0.108923	0.240871	0	0.122588	0.0666854	0.183181	0.0676542	0.0624153	0	0	0
CABP4	NC_051776.1	30602320	30605701	+	CABP4	protein_coding	calcium binding protein 4	119717132							0.405218	0.460514	0.661946	0.556206	1.14023	1.18414	1.03263	1.37297	0.52777	0.50151	1.35219	1.52467
CABP7	NC_051787.1	5695658	5701355	-	CABP7	protein_coding	calcium binding protein 7	113845359							0.948234	0.671446	1.8148	2.45748	6.63321	1.91836	6.77524	2.31694	10.1746	2.35615	0.525743	0.882152
CABYR	NC_051773.1	43637409	43667110	+	CABYR	protein_coding	calcium binding tyrosine phosphorylation regulated	101800282							0	0	0	0.0652433	0	0	0.199861	0	0	0	0.139579	0
CACFD1	NC_051789.1	6730138	6739944	-	CACFD1	protein_coding	calcium channel flower domain containing 1	101801827							8.60525	6.34476	8.83516	6.23319	3.00663	1.43111	3.58351	2.22229	6.09594	3.71455	5.09869	5.35873
CACHD1	NC_051779.1	30114220	30211731	+	CACHD1	protein_coding	cache domain containing 1, transcript variant X3	101795286							1.61864	1.89421	13.7374	13.3142	10.206	12.7109	11.5718	10.7463	12.1362	11.8735	12.2098	11.6574
CACNA1B	NC_051789.1	2511619	2810109	+	CACNA1B	protein_coding	calcium voltage-gated channel subunit alpha1 B	101794161							0	0	0.0991089	0.0328061	0	0.0487793	0.0893294	0.098976	0.0913115	0.0542301	0.140368	0.0235526
CACNA1C	NC_051772.1	64364344	64841717	+	CACNA1C	protein_coding	calcium voltage-gated channel subunit alpha1 C, transcript variant X1	101790062							4.964	4.0541	16.1953	18.1519	15.9392	23.6994	14.7314	16.3222	14.4323	17.6265	8.68283	15.4635
CACNA1D	NC_051784.1	20977644	21221338	+	CACNA1D	protein_coding	calcium voltage-gated channel subunit alpha1 D, transcript variant X1	101803307							0.162928	0.059516	7.75203	4.18229	8.0781	5.50932	6.84624	6.94973	5.49757	4.91292	16.6226	9.27522
CACNA1E	NC_051779.1	10754890	10842955	-	CACNA1E	protein_coding	calcium voltage-gated channel subunit alpha1 E	101795250							4.71957	2.40807	1.59511	3.70411	0.36219	0.692982	0.846038	1.37853	1.47527	2.00611	1.42066	1.95511
CACNA1G	NC_051790.1	3929956	4060427	+	CACNA1G	protein_coding	calcium voltage-gated channel subunit alpha1 G	101800038							0.0582562	0.0595853	0.472164	1.43933	0.0335303	0.0364797	0.144744	1.36936	0.045525	0.908456	0.256604	0.481445
CACNA1H	NC_051786.1	15175663	15419789	-	CACNA1H	protein_coding	calcium voltage-gated channel subunit alpha1 H, transcript variant X3	101803209							2.59521	2.64389	0.745393	1.90833	0.355646	1.17369	0.496008	1.51787	0.555301	0.894747	0.296916	1.04622
CACNA1I	NC_051772.1	53446370	53763874	-	CACNA1I	protein_coding	calcium voltage-gated channel subunit alpha1 I, transcript variant X2	101803794							0.0347111	0	0	0	0	0	0	0	0	0	0.0312737	0.0209899
CACNA2D1	NC_051772.1	10163315	10568281	+	CACNA2D1	protein_coding	calcium voltage-gated channel auxiliary subunit alpha2delta 1, transcript variant X12	101793350							2.29173	1.32766	5.32528	7.87195	7.05893	9.42884	4.83518	6.2104	5.72948	6.97003	7.10846	15.7095
CACNA2D2	NC_051784.1	14243319	14411988	+	CACNA2D2	protein_coding	calcium voltage-gated channel auxiliary subunit alpha2delta 2, transcript variant X1	113845023							5.15649	5.49556	34.2996	28.6675	56.9111	34.508	30.8072	22.431	38.2504	32.2696	30.6886	23.9692
CACNA2D3	NC_051784.1	21356147	21823652	+	CACNA2D3	protein_coding	calcium voltage-gated channel auxiliary subunit alpha2delta 3, transcript variant X7	101790806							0	0.142382	3.83892	1.17853	1.86131	0.16093	3.18041	0.462592	2.99994	0.357826	0.720368	0.0906538
CACNA2D4	NC_051772.1	64208555	64316224	-	CACNA2D4	protein_coding	calcium voltage-gated channel auxiliary subunit alpha2delta 4, transcript variant X2	101792163							0.422962	0.29742	0.239169	0.564069	0.121721	0.297963	0.181886	0.201528	0.247896	0.382788	0.254051	0.255766
CACNB2	NC_051773.1	143556139	143802880	+	CACNB2	protein_coding	calcium voltage-gated channel auxiliary subunit beta 2, transcript variant X3	101802285							12.1274	9.27617	7.63009	9.7013	15.8232	29.6262	9.29144	16.2367	8.83241	16.9732	15.8436	25.5845
CACNB3	NW_024010180.1	97181	104276	-	CACNB3	protein_coding	calcium voltage-gated channel auxiliary subunit beta 3, transcript variant X1	113840017							28.5395	25.3524	38.8652	33.1602	22.0913	22.9214	23.3661	25.8475	23.3829	21.9628	24.2403	23.7271
CACNB4	NC_051778.1	1730514	1797239	+	CACNB4	protein_coding	calcium voltage-gated channel auxiliary subunit beta 4, transcript variant X6	101798353							11.2766	10.7464	6.06917	9.91766	8.52354	8.62104	5.60879	6.6748	6.87458	10.7698	5.73958	7.53098
CACNG1	NC_051790.1	3504278	3515073	+	CACNG1	protein_coding	calcium voltage-gated channel auxiliary subunit gamma 1	101798986							0	0	0.0861403	0	0.175359	0.095392	0.0873455	0	0	0.0848412	0.183001	0.644826
CACNG2	NC_051772.1	54613634	54661848	+	CACNG2	protein_coding	Regulates the trafficking and gating properties of AMPA-selective glutamate receptors (AMPARs). Promotes their targeting to the cell membrane and synapses and modulates their gating properties by slowing their rates of activation, deactivation and desensitization. Does not show subunit-specific AMPA receptor regulation and regulates all AMPAR subunits. Thought to stabilize the calcium channel in …	101800164	GO:0005891	voltage-gated calcium channel complex	GO:0005245	voltage-gated calcium channel activity	GO:0034765	regulation of ion transmembrane transport	0	0.0457664	0.202415	0	0.051508	0	0.102624	0.113706	0.104901	0.0498407	0	0.378809
CACNG3	NC_051786.1	16863903	16892666	+	CACNG3	protein_coding	calcium voltage-gated channel auxiliary subunit gamma 3	101799740							10.682	9.29735	11.6159	34.6049	23.706	51.5825	14.6641	32.1691	15.6517	32.892	61.7552	87.4507
CACNG4	NC_051790.1	3458828	3500078	+	CACNG4	protein_coding	calcium voltage-gated channel auxiliary subunit gamma 4	101802358							0.594571	0.0935592	1.34483	0.487956	6.10721	1.74702	1.78323	0.668283	1.63515	1.2736	2.52736	1.32752
CACNG5	NC_051790.1	3415116	3428127	+	CACNG5	protein_coding	calcium voltage-gated channel auxiliary subunit gamma 5	101799173							0.0838527	0.107207	0.853478	0.941702	0.627415	0.78762	0.937538	1.03878	0.68804	0.747206	0.226647	0.152118
CACTIN	NC_051800.1	4219219	4224582	+	CACTIN	protein_coding	cactin, spliceosome C complex subunit	101789479							110.186	105.21	93.0452	100.379	115.286	96.1333	102.448	109.133	90.129	106.948	118.706	108.15
CACUL1	NC_051777.1	31373030	31419864	-	CACUL1	protein_coding	CDK2 associated cullin domain 1	101789539							41.98	53.9174	17.8585	19.0736	21.6699	21.6925	16.9487	18.9438	18.7838	20.3908	24.1405	29.2896
CAD	NC_051774.1	119771115	119784979	+	CAD	protein_coding	carbamoyl-phosphate synthetase 2, aspartate transcarbamylase, and dihydroorotase	119716457							54.208	53.9728	47.1949	56.0297	48.5842	57.2346	55.689	60.1557	46.3405	47.8746	30.9642	33.7742
CADM1	NC_051796.1	6070629	6248136	-	CADM1	protein_coding	cell adhesion molecule 1, transcript variant X3	101797730							142.04	134.152	18.3887	26.9458	17.5284	12.6333	13.7986	18.0962	12.6126	22.9268	11.8871	24.2833
CADM2	NC_051772.1	98027304	98679017	-	CADM2	protein_coding	cell adhesion molecule 2, transcript variant X2	101801642							0.113408	0.278389	0.884964	0.649547	0.365533	0.397686	0.741286	0.619605	0.438688	0.341068	4.2642	1.98876
CADM3	NC_051797.1	780144	799268	+	CADM3	protein_coding	cell adhesion molecule 3, transcript variant X5	119713807							0.477501	0.180887	10.0603	7.07061	15.6553	11.3401	19.6112	7.52762	12.4797	5.51571	11.5999	18.0519
CADPS	NC_051784.1	7645776	7841926	+	CADPS	protein_coding	calcium dependent secretion activator, transcript variant X1	101793906							1.34495	2.5072	2.9194	3.58119	2.64694	1.8474	2.51248	2.14986	2.66994	3.26197	1.32903	0.839527
CADPS2	NC_051772.1	23666607	23978727	+	CADPS2	protein_coding	calcium dependent secretion activator 2, transcript variant X21	101793196							0.815183	0.383088	1.22091	2.12789	0.989105	2.5937	1.03587	1.81957	0.878074	1.30066	0.635206	1.49215
CALB1	NC_051773.1	27928291	27946747	+	CALB1	protein_coding	calbindin 1	101802006							0	0	0	0	0.043671	0	0	0.0482028	0	0	0	0
CALB2	NC_051783.1	12567373	12572259	-	CALB2	protein_coding	calbindin 2	101789977							1.79067	3.83747	0	0.0957619	0.0981568	0.106791	0.097783	0.325028	0.299858	0.379918	0.102434	0
CALCB	NC_051776.1	63398537	63403723	-	CALCB	protein_coding	calcitonin related polypeptide beta, transcript variant X2	101798451	GO:0005576	extracellular region	GO:0005179	hormone activity			0.469539	0	0	0	0	0	0	0.298294	0	0.0871673	0	0
CALCOCO2	NC_051799.1	152160	164277	+	CALCOCO2	protein_coding	calcium binding and coiled-coil domain 2, transcript variant X1	101797184							23.2261	24.1169	26.92	26.6244	36.1161	32.5433	25.8251	26.1683	27.5263	29.5871	54.6853	57.2271
CALCR	NC_051773.1	139260346	139435678	+	CALCR	protein_coding	calcitonin receptor, transcript variant X4	101794045							0.0188813	0.019312	0.811423	3.20188	0.130409	0.331053	0.140738	1.06756	0.232391	1.58786	0.011341	0.411031
CALCRL	NC_051778.1	34503889	34571284	-	CALCRL	protein_coding	calcitonin receptor like receptor, transcript variant X2	101795612							3.19989	3.49992	7.65602	6.41866	4.32225	3.56737	4.24216	3.73671	6.22257	4.92403	2.62193	2.99754
CALD1	NC_051772.1	65520067	65712352	+	CALD1	protein_coding	caldesmon 1, transcript variant X9	101804696							313.794	205.625	328.206	372.462	332.948	362.154	368.144	407.128	306.01	376.252	525.144	622.195
CALHM1	NC_051777.1	24655995	24658906	-	CALHM1	protein_coding	calcium homeostasis modulator 1	101789555							0	0	0	0	0	0	0	0	0	0	0	0
CALHM2	NC_051777.1	24648319	24654129	-	CALHM2	protein_coding	calcium homeostasis modulator family member 2	101804765	GO:0016021	integral component of membrane					0.644569	1.01888	3.0815	3.81682	2.7993	4.43987	3.19182	2.56861	2.88486	1.95809	4.96268	6.05919
CALHM3	NC_051777.1	24709844	24712497	-	CALHM3	protein_coding	calcium homeostasis modulator 3	101794105							0	0	0	0	0	0	0	0	0	0	0	0
CALHM4	NC_051774.1	68175927	68178804	-	CALHM4	protein_coding	calcium homeostasis modulator family member 4	101804469							0	0	0	0	0	0	0	0	0	0	0	0.251536
CALHM5	NC_051774.1	68197167	68209834	-	CALHM5	protein_coding	calcium homeostasis modulator family member 5	101803582							0.0585339	0.0598693	0.0882632	0.306769	0.0224601	0.0977429	0.201371	0.495815	0	0.260796	0.656288	0.660718
CALM1	NC_051776.1	17995663	18007142	-	CALM1	protein_coding	calmodulin 1	101790182							366.909	347.531	326.328	343.891	301.552	298.912	372.737	342.776	372.479	357.621	240.87	278.643
CALM2	NC_051774.1	37022154	37035158	+	CALM2	protein_coding	calmodulin 2	101799716							841.497	753.34	1325.74	1371.03	1473.59	1449.52	1307.79	1587.44	1391.25	1671.15	1697.7	1851.88
CALML4	NC_051782.1	20980241	20984287	-	CALML4	protein_coding	calmodulin like 4	101804276							38.1835	45.2808	0.156459	0.776844	0.318509	0	0.951888	0.35156	0.324336	0	0	0.167316
CALN1	NC_051791.1	10605390	10791291	-	CALN1	protein_coding	calneuron 1, transcript variant X1	101791894							0.591783	0.0996938	0.0157473	0.0156376	0.00801435	0.00871931	0.0479029	0.035384	0.0244829	0.00775492	0.0334544	0.0336802
CALR3	NC_051800.1	2232524	2237198	+	CALR3	protein_coding	calreticulin 3	106019938							0.105049	0	0	0.0589875	0.786015	0.0657812	0.24093	0.133474	0.307845	0	0.504781	0.444665
CAMK1	NC_051784.1	10058096	10061992	+	CAMK1	protein_coding	calcium/calmodulin dependent protein kinase I	113845028							26.9867	28.3288	29.2057	28.2046	26.7547	30.887	27.3192	26.9061	28.1524	30.8507	25.594	28.1092
CAMK1D	NC_051772.1	6491536	6709920	+	CAMK1D	protein_coding	calcium/calmodulin dependent protein kinase ID, transcript variant X2	101792047							4.45166	6.3879	11.446	8.63134	18.448	13.4461	11.0056	7.8355	9.69971	8.6629	6.14993	5.57387
CAMK1G	NC_051798.1	5362188	5376753	-	CAMK1G	protein_coding	calcium/calmodulin dependent protein kinase IG	101802855			GO:0005524, GO:0004674	ATP binding, protein serine/threonine kinase activity			1.46243	0.797755	40.5204	28.0298	81.142	34.3106	81.7833	32.5174	99.8262	25.303	45.8527	38.9696
CAMK2A	NC_051785.1	5809670	5835982	-	CAMK2A	protein_coding	calcium/calmodulin dependent protein kinase II alpha	101802786							0.0183836	0.018803	1.24743	0.227102	0.380915	0.345351	0.990824	0.420442	0.861965	0.143338	0.287094	0.444665
CAMK2D	NC_051775.1	2706503	2872318	+	CAMK2D	protein_coding	calcium/calmodulin dependent protein kinase II delta, transcript variant X2	101801648							65.7391	70.7459	60.8437	63.3286	50.9985	83.3812	47.6927	59.9576	49.1268	57.0136	88.8992	114.828
CAMK2G	NC_051777.1	15683060	15792415	+	CAMK2G	protein_coding	calcium/calmodulin dependent protein kinase II gamma, transcript variant X9	101804017							42.642	46.2016	72.9715	48.9262	76.4018	74.4466	80.5746	49.0668	68.9834	50.0452	146.518	109.845
CAMK2N1	NC_051793.1	6079734	6081964	+	CAMK2N1	protein_coding	calcium/calmodulin dependent protein kinase II inhibitor 1	119713430							6.0976	8.6936	5.71177	5.25695	3.40322	5.93954	4.52034	6.18235	5.41482	6.03726	10.7286	9.53466
CAMK2N2	NC_051780.1	9312329	9315524	+	CAMK2N2	protein_coding	calcium/calmodulin dependent protein kinase II inhibitor 2	113844458							56.5896	51.8514	71.5538	66.7891	55.7175	62.0131	58.5097	56.09	55.6621	53.0384	57.4375	65.192
CAMK4	NC_051804.1	61496901	61661715	+	CAMK4	protein_coding	calcium/calmodulin dependent protein kinase IV	101802471							0.165136	0.348363	0.36184	1.30978	0	0.0517036	0.177534	0.786821	0.0362946	0.51733	0.111587	0.374468
CAMKK1	NC_051791.1	7872145	7958008	-	CAMKK1	protein_coding	calcium/calmodulin dependent protein kinase kinase 1	101803652							0.237858	0.664978	0.573865	1.37124	0.273806	0.397188	0.563711	0.785768	0.223052	0.688851	1.02866	0.786289
CAMKK2	NC_051787.1	2878500	2893193	+	CAMKK2	protein_coding	calcium/calmodulin dependent protein kinase kinase 2, transcript variant X8	101791374							69.8564	57.1178	87.5802	85.2293	69.2558	68.9803	81.3163	65.5971	85.2041	70.0987	46.8254	58.1144
CAMKMT	NC_051774.1	38527218	38747721	-	CAMKMT	protein_coding	calmodulin-lysine N-methyltransferase	101799596							4.13757	3.21176	10.8208	9.58376	14.7564	9.53088	8.89639	7.08773	11.259	9.83464	2.13019	5.4061
CAMKV	NC_051784.1	16180235	16186585	+	CAMKV	protein_coding	CaM kinase like vesicle associated	106018405							41.994	40.8821	42.6283	45.8116	40.4051	50.6126	34.9569	42.4283	35.4361	38.3223	73.3916	71.3628
CAMLG	NC_051785.1	3069081	3075766	+	CAMLG	protein_coding	calcium modulating ligand	101791085							20.6806	21.9561	24.9522	30.8847	22.974	23.4597	25.4094	23.9204	25.7522	26.8864	21.1057	16.6488
CAMSAP1	NC_051789.1	9394631	9428704	+	CAMSAP1	protein_coding	calmodulin regulated spectrin associated protein 1, transcript variant X3	101796900							36.129	27.1136	29.3232	27.1125	23.6246	22.6046	22.8868	21.9823	24.3612	24.3907	24.856	28.2186
CAMSAP2	NC_051779.1	5678405	5757489	-	CAMSAP2	protein_coding	calmodulin regulated spectrin associated protein family member 2, transcript variant X5	101795621							22.6384	19.4478	23.1205	23.0867	24.0389	21.2596	21.4795	17.8988	23.3336	22.1884	22.0761	23.5607
CAMTA1	NC_051793.1	1914589	2239208	+	CAMTA1	protein_coding	calmodulin binding transcription activator 1, transcript variant X3	101793842							15.2808	12.164	16.3951	14.2102	15.7595	11.5315	19.3072	14.6128	19.9652	14.0813	12.044	11.9859
CAND1	NC_051772.1	36902470	36931639	+	CAND1	protein_coding	cullin associated and neddylation dissociated 1	101790825							78.8173	68.3991	84.5533	82.44	73.0742	69.9588	83.5129	82.8496	78.4795	82.2631	63.1685	66.2446
CANT1	NC_051790.1	517424	521466	-	CANT1	protein_coding	calcium activated nucleotidase 1, transcript variant X1	119713199							31.512	28.7977	30.4818	25.6559	23.4717	21.3953	27.9783	28.7081	25.7803	23.6605	37.4941	32.5365
CANX	NC_051785.1	5424474	5442958	+	CANX	protein_coding	calnexin, transcript variant X1	101804215							419.432	406.098	364.457	388.289	399.716	378.681	389.119	384.11	390.494	383.392	257.459	256.215
CAP1	NC_051795.1	577400	585295	-	CAP1	protein_coding	cyclase associated actin cytoskeleton regulatory protein 1	119713627							469.527	472.933	312.199	378.27	297.694	338.447	361.637	386.408	311.879	333.401	387.702	383.852
CAP2	NC_051773.1	111055299	111119718	-	CAP2	protein_coding	cyclase associated actin cytoskeleton regulatory protein 2	101802818	GO:0005886	plasma membrane	GO:0003779	actin binding	GO:0000902, GO:0007010	cell morphogenesis, cytoskeleton organization	0.462303	0.581969	7.56091	13.8982	5.89482	11.3124	7.95216	11.2057	8.96232	9.94239	3.5885	14.924
CAPG	NW_024010059.1	35025	39165	-	CAPG	protein_coding	capping actin protein, gelsolin like	119715230							200.346	209.676	167.208	88.5416	164.01	162.431	103.938	73.9437	89.7277	79.4232	194.303	121.348
CAPN10	NC_051780.1	9512065	9524615	+	CAPN10	protein_coding	calpain 10, transcript variant X1	101798897							6.05204	5.42931	15.2565	13.7073	13.0771	12.0679	7.21156	8.29104	14.4261	11.4864	9.95096	10.2635
CAPN11	NC_051774.1	33654907	33664117	+	CAPN11	protein_coding	calpain 11	101793085							239.904	203.274	130.71	159.463	128.092	153.53	154.669	164.36	138.206	145.247	126.919	148.596
CAPN15	NC_051786.1	4896205	4936833	+	CAPN15	protein_coding	calpain 15, transcript variant X1	101792824							31.5996	33.6575	26.0978	33.2171	28.2294	32.2187	27.5423	34.0155	26.9889	29.723	31.8047	30.5438
CAPN2	NC_051774.1	23007215	23029055	+	CAPN2	protein_coding	calpain 2	101799042							17.6736	17.6702	22.44	24.719	30.7458	59.5678	31.4577	36.8294	26.6057	29.7103	63.4333	79.5973
CAPN3	NC_051776.1	35187679	35217596	+	CAPN3	protein_coding	calpain 3, transcript variant X1	101792647							1.40835	1.31522	0.461663	0.114612	0.187965	0.230061	1.00646	0.363072	0.502435	0.63658	0.196156	0.469015
CAPN5	NC_051772.1	204174027	204216721	-	CAPN5	protein_coding	calpain 5	101796319			GO:0004198	calcium-dependent cysteine-type endopeptidase activity			0.887925	0.558881	78.9693	59.7284	109.471	60.1634	76.3668	47.1522	89.0033	60.204	102.481	37.2271
CAPN6	NC_051781.1	4103838	4165472	-	CAPN6	protein_coding	calpain 6, transcript variant X10	101795897			GO:0004198	calcium-dependent cysteine-type endopeptidase activity			0.110832	0.0850207	0.595379	1.21358	0.159478	0.121454	0.38129	0.77452	0.227355	0.432084	1.93057	1.87658
CAPN7	NC_051773.1	119991352	120022778	+	CAPN7	protein_coding	calpain 7, transcript variant X3	101802698							14.8072	11.5089	18.813	15.3862	18.1261	14.0711	15.0764	12.1661	15.4895	15.0177	18.09	16.9547
CAPN8	NC_051774.1	22974070	23003146	-	CAPN8	protein_coding	calpain 8	101798496							0.045688	0.514034	0.0516696	0.205239	0	0	0	0	0	0	0	0
CAPN9	NC_051774.1	43304643	43334464	+	CAPN9	protein_coding	calpain 9, transcript variant X2	101800947							0.057036	0	0.0645033	0	0.0656558	0	0	0	0	0	0	0
CAPNS2	NC_051783.1	14599817	14606453	-	CAPNS2	protein_coding	calpain small subunit 2	101793851							0.833454	0.551597	0.369636	0.385414	0.338617	0.409336	0.46851	0.352991	0.249031	0.455077	0.294478	0.63246
CAPRIN1	NC_051776.1	49365764	49400590	+	CAPRIN1	protein_coding	cell cycle associated protein 1, transcript variant X2	101791231							232.258	206.082	200.014	212.671	189.413	172.777	200.337	191.968	203.801	205.02	184.225	165.142
CAPRIN2	NC_051772.1	62808731	62846527	+	CAPRIN2	protein_coding	caprin family member 2, transcript variant X1	101802009							5.03112	5.31013	12.8929	9.2266	11.8294	8.07723	13.5336	10.0987	12.485	10.5224	5.46519	6.89378
CAPS2	NC_051772.1	39878587	39913071	-	CAPS2	protein_coding	calcyphosine 2, transcript variant X4	101792186							1.15007	1.31827	2.4443	2.93945	2.30538	3.45183	2.27386	3.14926	2.30107	3.55595	2.16764	5.13193
CAPSL	NC_051804.1	12605011	12619981	-	CAPSL	protein_coding	calcyphosine like, transcript variant X1	101800235							0.13817	0	0.273454	0.155171	0	0	0	0.0877781	0	0	0	0
CAPZA1	NC_051798.1	4787979	4799536	-	CAPZA1	protein_coding	capping actin protein of muscle Z-line subunit alpha 1	101793881							81.1352	82.5999	112.041	122.233	116.706	106.342	121.62	112.264	119.505	126.387	69.741	73.0659
CAPZA2	NC_051772.1	26373544	26404222	-	CAPZA2	protein_coding	capping actin protein of muscle Z-line subunit alpha 2	101804916							209.973	174.134	183.893	211.111	233.365	274.275	190.223	203.132	194.572	223.418	234.481	254.558
CAPZA3	NC_051772.1	67556165	67557091	+	CAPZA3	protein_coding	capping actin protein of muscle Z-line subunit alpha 3	101789842							0	0	0	0	0	0	0	0	0	0	0	0
CAPZB	NC_051793.1	6627984	6691041	+	CAPZB	protein_coding	capping actin protein of muscle Z-line subunit beta, transcript variant X1	101802095							452.404	431.02	295.76	327.833	286.716	263.73	336.692	312.476	299.328	316.135	302.985	272.875
CARD10	NC_051772.1	54229752	54241499	+	CARD10	protein_coding	caspase recruitment domain family member 10	101799598							3.6782	4.35457	1.53944	1.62629	1.76698	1.4146	2.88947	0.95677	1.69746	0.967801	1.98315	1.57621
CARD11	NC_051786.1	13196803	13241496	-	CARD11	protein_coding	caspase recruitment domain family member 11, transcript variant X2	101798749							6.92444	12.0041	0.154851	0.593119	0.112584	0	0.044862	0.0248533	0.0687862	0.196091	0.0469961	0.567759
CARD19	NC_051784.1	20543003	20569539	-	CARD19	protein_coding	caspase recruitment domain family member 19, transcript variant X6	101805327							21.0781	22.5301	12.9243	15.2577	18.9578	20.5822	11.2245	14.959	10.9474	15.2483	18.9545	21.4208
CARD9	NC_051789.1	9069695	9077920	+	CARD9	protein_coding	caspase recruitment domain family member 9, transcript variant X5	101789777							10.9619	20.0262	1.0082	1.14949	1.10223	0.537563	1.21162	0.839036	0.657954	1.06655	0.0793282	0.119795
CARF	NC_051778.1	27330350	27381632	-	CARF	protein_coding	calcium responsive transcription factor, transcript variant X4	101792628							1.9009	1.88073	4.01854	3.0836	3.30374	3.2987	1.86641	2.19425	2.9564	3.03073	2.95518	4.56787
CARHSP1	NC_051786.1	4378623	4413143	-	CARHSP1	protein_coding	calcium regulated heat stable protein 1, transcript variant X1	101802905							42.4243	44.6104	95.1677	97.8717	103.392	158.006	123.485	105.72	84.439	76.7609	144.111	142.153
CARMIL1	NC_051773.1	65731639	65915977	+	CARMIL1	protein_coding	capping protein regulator and myosin 1 linker 1, transcript variant X1	101793797							43.2272	40.5462	41.7959	31.4899	63.7506	46.6073	44.8055	33.9214	42.653	35.9841	55.1756	45.0744
CARMIL2	NC_051783.1	12166387	12182454	+	CARMIL2	protein_coding	capping protein regulator and myosin 1 linker 2	101789458							0.149364	0.432854	0.0281533	0.1957	0.0573126	0	0.0570943	0.0632599	0.145903	0.166372	0.0598103	0.030107
CARNMT1	NC_051804.1	37788040	37808505	+	CARNMT1	protein_coding	carnosine N-methyltransferase 1, transcript variant X2	101796794							35.8918	35.071	39.2696	41.7727	44.0372	40.4588	39.9748	37.6635	39.142	42.3393	26.9275	23.9876
CARNS1	NC_051776.1	30584569	30591630	+	CARNS1	protein_coding	carnosine synthase 1, transcript variant X1	119717127							0.427642	0.460419	1.57816	1.16274	0.699543	0.563761	0.593638	1.02951	0.791491	0.426195	1.08152	1.00716
CARS1	NC_051776.1	29553529	29587701	-	CARS1	protein_coding	cysteinyl-tRNA synthetase 1, transcript variant X1	101797236							62.3113	50.7118	65.6477	63.7506	84.1522	83.0786	56.3779	52.4654	68.0433	69.9379	33.2009	40.6004
CARS2	NC_051772.1	146179873	146214000	-	CARS2	protein_coding	cysteinyl-tRNA synthetase 2, mitochondrial, transcript variant X3	101797748							12.0091	11.5323	9.26453	9.03511	10.8159	8.53125	9.89922	6.82716	11.5644	7.12978	10.2996	7.91886
CARTPT	NC_051804.1	68570827	68572082	+	CARTPT	protein_coding	CART prepropeptide	119714491							0	0	0	0	0	0	0	0.12597	0	0	0	0
CASC3	NW_024010016.1	4660	16191	-	CASC3	protein_coding	CASC3 exon junction complex subunit, transcript variant X6	119715209							70.7495	70.8336	81.5599	79.276	70.1213	70.5497	78.6499	72.5452	75.2468	70.7229	69.0098	69.1292
CASD1	NC_051773.1	138768396	138800989	-	CASD1	protein_coding	CAS1 domain containing 1, transcript variant X5	101800215							7.71546	5.58178	14.3121	12.733	13.3223	8.69058	13.1906	11.0285	16.7369	11.1093	13.3094	11.1518
CASK	NC_051772.1	122418267	122631300	-	CASK	protein_coding	calcium/calmodulin dependent serine protein kinase, transcript variant X3	101804364							79.8554	83.8711	82.7954	90.4404	83.2281	97.703	76.8151	89.7316	69.9925	85.9357	91.7846	95.1675
CASKIN1	NC_051786.1	16523803	16555947	-	CASKIN1	protein_coding	CASK interacting protein 1, transcript variant X1	110354335							0.426089	0.209834	2.48076	5.13963	3.25173	2.31239	2.96789	3.14803	3.66269	3.69139	1.28913	2.06126
CASKIN2	NC_051790.1	9077048	9128196	+	CASKIN2	protein_coding	CASK interacting protein 2, transcript variant X5	101803287							15.3468	9.32772	9.22799	8.82326	8.21513	7.75133	6.44569	8.5059	7.87684	8.32908	11.5624	13.1527
CASP2	NC_051772.1	81647819	81666441	+	CASP2	protein_coding	caspase 2, transcript variant X2	101794734							8.64131	7.4318	12.2612	12.9223	11.5304	7.86552	11.1711	11.5037	12.3862	15.4464	8.70113	7.7619
CASP3	NC_051775.1	20174076	20186919	+	CASP3	protein_coding	caspase 3, transcript variant X4	101805296							44.7098	39.3993	61.2829	32.7611	44.8404	26.8316	51.916	28.3212	54.3871	29.2152	45.3387	33.553
CASP6	NC_051775.1	4327886	4337093	+	CASP6	protein_coding	caspase 6	101794069							28.5145	22.7967	65.3628	67.3396	75.1522	45.8256	54.0153	57.3833	71.2385	69.2519	47.3165	41.7428
CASP7	NC_051777.1	28793432	28817071	+	CASP7	protein_coding	caspase 7, transcript variant X3	101799962							17.8501	17.7626	9.24826	10.4676	11.8428	14.7566	9.62975	10.5021	8.76116	15.1323	12.5173	17.5469
CASP8AP2	NC_051774.1	80715286	80736436	-	CASP8AP2	protein_coding	caspase 8 associated protein 2	101798904							8.72246	8.03897	8.48768	8.08345	8.48968	8.17072	9.70427	10.0014	8.17397	8.26753	8.63249	8.16188
CASP9	NC_051793.1	6032574	6039758	-	CASP9	protein_coding	caspase 9	101795386							20.1132	18.9314	22.607	22.0337	21.3064	15.9173	19.3857	21.636	19.0927	18.2114	15.1939	13.8787
CASQ2	NC_051772.1	84994561	85022081	+	CASQ2	protein_coding	calsequestrin 2	101794422							0.065026	0.0665095	0.0367697	0.146054	0.149707	0.162875	0.0372842	0.0826209	0.0381115	0.108646	0.0390577	0.0393214
CASR	NC_051772.1	82676826	82754751	-	CASR	protein_coding	calcium sensing receptor	101794634							4.90066	13.9078	0.0468361	0.217046	0	0	0.0158305	0.01754	0	0	0.0497505	0
CASS4	NC_051792.1	9666121	9693147	-	CASS4	protein_coding	Cas scaffold protein family member 4, transcript variant X2	119712959							1.05166	0.76192	3.91493	0.99652	1.7024	0.493907	3.55515	0.654191	3.15891	0.78094	1.94767	0.993658
CAST	NC_051804.1	83665231	83725960	+	CAST	protein_coding	calpastatin, transcript variant X4	101796490							98.4432	117.989	119.949	126.041	139.25	182.504	112.473	137.528	97.1053	144.815	198.194	219.212
CASTOR1	NC_051787.1	5484506	5489716	+	CASTOR1	protein_coding	cytosolic arginine sensor for mTORC1 subunit 1, transcript variant X2	101796563							25.5793	25.3846	18.8001	20.3125	11.2525	19.573	19.8686	17.6262	12.3503	11.9314	17.0869	11.8221
CASTOR2	NC_051791.1	8791144	8919608	-	CASTOR2	protein_coding	cytosolic arginine sensor for mTORC1 subunit 2	101803229							4.26251	4.60696	53.6475	47.068	40.0757	54.7453	39.5829	43.5503	37.5895	37.9952	58.1868	51.9363
CASZ1	NC_051793.1	4575400	4779715	-	CASZ1	protein_coding	castor zinc finger 1, transcript variant X4	101797618							2.16945	2.09567	2.50591	2.2698	1.61152	2.67055	1.9137	1.89655	1.64101	1.84851	2.56161	3.84592
CAT	NC_051776.1	49597934	49617231	+	CAT	protein_coding	catalase	101803207							46.229	42.4362	55.3748	55.9927	54.6496	50.774	47.9818	47.7265	60.1573	56.0781	43.1719	51.7171
CAV1	NC_051772.1	26568996	26586240	-	CAV1	protein_coding	May act as a scaffolding protein within caveolar membranes. Interacts directly with G-protein alpha subunits and can functionally regulate their activity.	101801891	GO:0005901, GO:0000139, GO:0016021	caveola, Golgi membrane, integral component of membrane			GO:0070836	caveola assembly	185.609	137.539	225.94	458.451	701.193	1123.68	372.996	549.175	344.562	627.124	492.405	848.043
CAV2	NC_051772.1	26592991	26603321	-	CAV2	protein_coding	caveolin 2	101805307							67.1652	56.5476	31.5134	49.4343	72.2679	113.175	63.2721	68.2711	44.7657	65.6624	75.7508	129.901
CAV3	NC_051784.1	889095	893199	-	CAV3	protein_coding	May act as a scaffolding protein within caveolar membranes. Interacts directly with G-protein alpha subunits and can functionally regulate their activity.	101792227	GO:0005901, GO:0000139, GO:0016021	caveola, Golgi membrane, integral component of membrane	GO:0060090, GO:0044325	molecular adaptor activity, transmembrane transporter binding	GO:0070836, GO:0046716, GO:0023051	caveola assembly, muscle cell cellular homeostasis, regulation of signaling	0.623353	0	0	0	0.119593	0.130113	0	0.132004	0	0	0.124805	0
CAVIN1	NC_051799.1	2216857	2234547	+	CAVIN1	protein_coding	caveolae associated protein 1	101789819							18.8369	9.5192	216.347	298.957	338.904	383.524	266.231	293.726	314.02	320.727	320.975	458.634
CAVIN2	NC_051778.1	36055115	36063794	-	CAVIN2	protein_coding	caveolae associated protein 2	101796769							414.041	252.827	448.377	465.92	571.505	832.597	467.586	538.246	485.632	486.678	1510.01	1621.07
CAVIN4	NC_051773.1	67108796	67122288	-	CAVIN4	protein_coding	caveolae associated protein 4	101800545							0.0401716	0.0410881	0.863189	0.406031	0.138728	0	0.2764	0.0510414	0.565066	0	0	0
CBFA2T2	NC_051792.1	3522478	3580600	-	CBFA2T2	protein_coding	CBFA2/RUNX1 partner transcriptional co-repressor 2, transcript variant X1	101800312							5.6342	6.57999	15.3619	25.0797	11.1318	20.0653	18.2787	19.5758	14.1453	16.6136	13.0198	15.2138
CBFA2T3	NC_051783.1	1726993	1751035	+	CBFA2T3	protein_coding	CBFA2/RUNX1 partner transcriptional co-repressor 3, transcript variant X2	101792852							0.662895	0.303939	3.56746	3.92767	1.6051	2.37609	3.27661	3.63044	3.13496	3.13174	0.466816	1.4099
CBFB	NC_051783.1	13480255	13522307	+	CBFB	protein_coding	core-binding factor subunit beta, transcript variant X4	101801468							85.0485	97.9326	93.7383	97.8177	96.299	100.41	81.0571	93.6747	85.9053	93.5899	69.2421	72.9002
CBL	NC_051796.1	3850825	3885643	+	CBL	protein_coding	Cbl proto-oncogene	101789789							32.7991	36.5149	12.0843	11.2054	12.2188	13.1606	15.8848	13.0372	12.0276	11.7838	13.9839	13.2224
CBLB	NC_051772.1	91238587	91378550	-	CBLB	protein_coding	Cbl proto-oncogene B, transcript variant X2	101799051							60.6844	46.9966	8.94609	11.8408	9.17099	16.0068	7.41252	10.1657	7.43129	10.7748	7.38501	11.371
CBLIF	NC_051776.1	30622848	30625007	-	CBLIF	protein_coding	cobalamin binding intrinsic factor	101798019							0.438531	0.598048	0.99189	0.49249	0.0841344	0.549211	0	0.464325	1.37078	0.89552	0.351204	2.03305
CBLL1	NC_051772.1	15045887	15053380	+	CBLL1	protein_coding	Cbl proto-oncogene like 1, transcript variant X1	101798354							48.8666	42.8926	17.5063	18.0956	18.4671	16.9192	21.4629	19.8917	14.0213	17.3991	18.7647	14.6366
CBLN1	NC_051783.1	18266853	18269995	+	CBLN1	protein_coding	cerebellin 1 precursor	113844994							0.401504	0.645329	0.129734	0.257661	0.132052	0.071834	0.328874	0.145755	0.739576	0.255555	0.551228	0.208106
CBLN2	NC_051773.1	63095719	63100460	-	CBLN2	protein_coding	cerebellin 2 precursor, transcript variant X3	101800548							0.14598	0.0373277	2.43511	3.60673	1.26032	8.27278	1.42292	4.49789	2.0534	6.30086	0.438414	3.04547
CBLN4	NC_051792.1	9826701	9836874	+	CBLN4	protein_coding	cerebellin 4 precursor, transcript variant X1	101790570							0	0	0.0418791	0.0415873	0.0852547	0.046377	0.0212325	0	0	0.0618712	0.133455	0.179141
CBR4	NC_051775.1	26098720	26105869	+	CBR4	protein_coding	carbonyl reductase 4, transcript variant X2	101804632							12.2809	12.7834	12.9055	12.9376	12.3855	14.4958	11.9644	11.3232	15.4785	14.4662	13.1863	11.8295
CBWD1	NC_051804.1	27992950	28021875	-	CBWD1	protein_coding	COBW domain containing 1, transcript variant X2	101795568							51.7829	48.1554	104.423	89.2485	100.125	92.3307	97.7218	88.9429	106.55	101.175	79.4645	94.2162
CBX1	NC_051799.1	529952	537212	+	CBX1	protein_coding	chromobox 1, transcript variant X1	119714169							90.93	78.898	117.842	109.301	87.6443	89.1421	105.621	102.82	110.106	113.932	107.823	96.2905
CBX2	NC_051790.1	697990	706896	+	CBX2	protein_coding	chromobox 2	119713213							12.9571	10.8414	32.0765	26.7426	16.977	15.2203	21.1876	15.7433	25.2994	21.6793	21.0758	22.3231
CBX3	NC_051773.1	129540873	129553282	-	CBX3	protein_coding	chromobox 3, transcript variant X3	101805214							140.934	133.046	195.668	220.072	195.098	177.6	193.761	213.779	201.213	215.638	181.022	188.984
CBX4	NC_051790.1	731930	736745	-	CBX4	protein_coding	chromobox 4, transcript variant X1	119713163							32.4315	32.3674	17.8709	18.4433	19.9521	20.5156	16.0812	16.714	18.0866	17.0485	8.79577	13.3077
CBX6	NC_051772.1	53806018	53819962	+	CBX6	protein_coding	chromobox 6	113842656							44.6891	39.5057	42.5078	74.9539	40.7101	75.0572	36.52	63.0856	36.7601	57.9415	113.973	165.554
CBX7	NC_051772.1	53787442	53804036	+	CBX7	protein_coding	chromobox 7, transcript variant X3	101795900							1.47807	2.04779	3.43434	3.75749	3.74319	6.12551	1.66415	2.93652	3.1344	4.41527	11.041	17.4208
CBX8	NC_051790.1	708506	713319	-	CBX8	protein_coding	chromobox 8, transcript variant X1	119713164							11.3242	11.0197	10.9726	11.7743	12.3022	10.2287	17.5693	15.6763	13.9871	12.033	10.7856	16.0774
CBY1	NC_051772.1	53876377	53878974	-	CBY1	protein_coding	chibby family member 1, beta catenin antagonist, transcript variant X4	101800685							19.4766	16.1198	24.3615	25.7376	29.1541	27.2366	28.3328	28.8565	28.2354	27.9804	25.216	22.2234
CBY2	NC_051772.1	177213821	177216577	+	CBY2	protein_coding	chibby family member 2	101800199							0	0	0	0	0	0	0	0	0	0	0	0
CC2D1B	NC_051779.1	25976009	26007770	-	CC2D1B	protein_coding	coiled-coil and C2 domain containing 1B	101800330							24.0307	22.1692	26.8723	21.1163	23.814	21.6936	25.7302	19.6996	25.8804	20.5189	20.7547	18.5883
CC2D2A	NC_051775.1	60939948	60998871	-	CC2D2A	protein_coding	coiled-coil and C2 domain containing 2A, transcript variant X2	101798247							4.1372	4.15359	11.1258	24.0449	13.607	18.9586	11.6094	17.5141	13.2973	23.8697	8.56582	16.7631
CCAR1	NC_051777.1	4004466	4033642	-	CCAR1	protein_coding	cell division cycle and apoptosis regulator 1, transcript variant X2	101795503							71.8806	68.7518	66.9471	71.3869	68.7138	64.0915	77.3139	67.938	75.7589	77.4689	40.1099	40.5582
CCBE1	NC_051804.1	10914359	11009848	-	CCBE1	protein_coding	collagen and calcium binding EGF domains 1, transcript variant X1	113840198							1.33028	2.34591	2.80137	6.54251	9.00311	8.445	5.65483	11.919	6.45244	13.6679	8.45867	6.13024
CCDC102A	NC_051783.1	11223400	11232673	-	CCDC102A	protein_coding	coiled-coil domain containing 102A, transcript variant X2	101795339							46.893	49.6894	43.9638	47.3966	42.2123	40.2288	55.8715	46.8905	49.5807	42.2561	29.6308	24.4998
CCDC102B	NC_051773.1	61277784	61441242	+	CCDC102B	protein_coding	coiled-coil domain containing 102B, transcript variant X1	101803010							0	0	0.211635	0.0840643	0.12925	0.234365	0.171677	0.23777	0.307101	0.0833774	0.269765	0.135793
CCDC103	NC_051799.1	5553354	5558830	+	CCDC103	protein_coding	coiled-coil domain containing 103	101795966							2.56887	2.04359	10.4372	3.2055	7.99513	7.03022	4.25511	3.74751	5.35326	5.0869	5.14329	3.452
CCDC107	NC_051772.1	39913353	39919992	-	CCDC107	protein_coding	coiled-coil domain containing 107	101792383							14.7386	18.5729	16.9445	17.8324	23.6213	17.4387	21.5704	20.589	27.967	29.75	10.6624	13.2949
CCDC110	NC_051775.1	19845551	19851237	+	CCDC110	protein_coding	coiled-coil domain containing 110	101793501							0.122454	0.0626237	0.0692429	0.171901	0.10572	0.11502	0.140423	0.233381	0.251194	0.102298	0.0735516	0.18512
CCDC112	NC_051804.1	63308499	63318108	-	CCDC112	protein_coding	coiled-coil domain containing 112, transcript variant X3	101792701							3.73379	3.56854	4.36107	4.74313	3.10025	2.75969	2.24614	2.95533	2.36773	2.24992	2.64711	2.4429
CCDC113	NC_051783.1	11436758	11443398	+	CCDC113	protein_coding	coiled-coil domain containing 113	101798620							0	0	0	0	0	0	0	0	0	0	0	0
CCDC117	NC_051787.1	196602	203929	-	CCDC117	protein_coding	coiled-coil domain containing 117, transcript variant X1	119718549							32.1532	28.9677	22.5146	25.4572	20.8812	18.6241	22.3995	23.797	21.3261	26.5026	17.0274	17.0451
CCDC12	NC_051772.1	123805392	123824007	+	CCDC12	protein_coding	coiled-coil domain containing 12, transcript variant X1	101804102							111.297	85.3773	164.766	171.43	183.28	153.746	189.968	166.945	186.029	155.394	168.055	130.241
CCDC122	NC_051772.1	176463203	176472323	-	CCDC122	protein_coding	coiled-coil domain containing 122	119712964							0.512829	0.524529	0.521973	0.345558	0.767433	0.192678	0.823319	0.195478	0.360681	0.742591	0.369636	0.310109
CCDC124	NC_051800.1	996254	1018528	+	CCDC124	protein_coding	coiled-coil domain containing 124	119714194							137.387	102.044	118.109	105.054	108.946	95.3733	118.817	98.3871	110.295	90.9417	130.297	106.269
CCDC125	NC_051804.1	76991135	77004196	-	CCDC125	protein_coding	coiled-coil domain containing 125	101792225							2.57249	1.95809	1.48847	1.74685	1.2396	0.974019	1.71511	1.06418	0.841522	1.53266	0.35934	2.17059
CCDC126	NC_051773.1	130515974	130529451	-	CCDC126	protein_coding	coiled-coil domain containing 126, transcript variant X1	101796438							19.9738	23.4742	10.3713	12.5098	11.4409	9.20019	11.6727	10.493	12.6633	12.782	16.0347	14.0525
CCDC127	NC_051773.1	70644995	70648894	-	CCDC127	protein_coding	coiled-coil domain containing 127	101792064							18.4353	17.9947	22.0309	26.3442	27.5377	26.7968	23.9372	25.563	24.4002	25.7085	21.658	20.5401
CCDC13	NC_051773.1	161324197	161357317	-	CCDC13	protein_coding	coiled-coil domain containing 13, transcript variant X1	101792262							2.0997	2.1476	2.2067	3.9301	4.15046	4.27648	2.21325	3.8805	2.36181	4.29959	4.78994	4.64272
CCDC134	NC_051772.1	42722165	42725744	+	CCDC134	protein_coding	coiled-coil domain containing 134	101792476							102.755	97.9062	59.6945	67.6408	69.9038	58.0239	64.6093	66.6458	63.2305	65.4293	55.955	58.0337
CCDC137	NC_051790.1	1273582	1275851	+	CCDC137	protein_coding	coiled-coil domain containing 137	119713177							43.7932	47.2752	50.6249	58.3419	52.6472	67.4934	50.5537	66.2532	48.6023	66.1934	45.7263	52.259
CCDC14	NC_051778.1	15406476	15416567	-	CCDC14	protein_coding	coiled-coil domain containing 14, transcript variant X3	101801448							3.98363	5.0314	13.5497	11.7607	8.89344	5.4048	7.57908	9.77796	10.9664	11.4292	5.0393	4.30684
CCDC141	NC_051778.1	23964428	24047623	-	CCDC141	protein_coding	coiled-coil domain containing 141, transcript variant X1	101789824							0.0839338	0.0214621	0.166115	0.164957	0.072464	0.0788382	0.144376	0.133306	0.245966	0.0701183	0.0252073	0.0253774
CCDC142	NC_051775.1	75987363	75991972	-	CCDC142	protein_coding	coiled-coil domain containing 142, transcript variant X2	119716901							11.6288	13.6561	12.583	11.407	9.62652	7.91116	9.34291	7.88929	10.5599	8.27547	8.01958	6.33743
CCDC146	NC_051772.1	12852343	12928776	-	CCDC146	protein_coding	coiled-coil domain containing 146	101789455							5.64544	5.32792	7.5566	4.47175	7.56605	6.8995	5.4731	4.43548	6.16998	5.10353	4.06256	3.69417
CCDC148	NC_051778.1	480716	543849	+	CCDC148	protein_coding	coiled-coil domain containing 148, transcript variant X3	101793619							5.64285	4.14144	3.41003	5.12779	5.95022	5.88021	3.70473	6.45821	4.69579	5.99751	8.5381	9.84602
CCDC149	NC_051775.1	57557906	57608846	+	CCDC149	protein_coding	coiled-coil domain containing 149, transcript variant X1	101789535							4.78543	2.92905	12.6137	10.8331	11.5812	9.72126	8.38274	7.10962	12.6323	11.4791	7.15194	5.8103
CCDC15	NC_051796.1	284074	301576	+	CCDC15	protein_coding	coiled-coil domain containing 15	101798452							30.9635	34.6564	35.1549	37.6427	38.6541	17.5226	40.8089	35.7089	48.7738	40.3165	34.127	22.8068
CCDC150	NC_051778.1	37854170	37858723	+	CCDC150	protein_coding	coiled-coil domain containing 150	113844133							0.406992	0.832554	0.115069	0.685605	0.351376	0.764567	0	0.387838	0	0	0	0.123054
CCDC153	NC_051796.1	3846642	3850823	-	CCDC153	protein_coding	coiled-coil domain containing 153, transcript variant X3	101790170							1.77083	1.60541	0.182061	0.316387	0.602271	0.252019	0.461521	0.153408	0.283057	0.537947	0.870256	0.243369
CCDC158	NC_051775.1	15405368	15429262	-	CCDC158	protein_coding	coiled-coil domain containing 158	101791603							0.122247	0.125036	0	0	0	0	0	0	0	0	0	0.295691
CCDC160	NC_051781.1	14590576	14600128	+	CCDC160	protein_coding	coiled-coil domain containing 160	101795789							0.0472093	0.217288	0.0533901	0.0265091	0	0.0295622	0.0270686	0.0299917	0.0553384	0	0	0.11419
CCDC162P	NC_051774.1	71513862	71600283	-	CCDC162P	protein_coding	coiled-coil domain containing 162, pseudogene, transcript variant X4	101801906							0.182906	0.206772	0.119757	0.0432446	0.0554076	0.192901	0.121433	0.0244629	0.101558	0.0643368	0.0925156	0.069855
CCDC166	NC_051773.1	571306	575439	-	CCDC166	protein_coding	coiled-coil domain containing 166	101791427							0.48483	1.27515	2.34988	1.94459	2.4716	3.12272	1.19138	2.46407	1.86732	2.23729	1.16485	2.51295
CCDC167	NC_051774.1	33800692	33819564	-	CCDC167	protein_coding	coiled-coil domain containing 167, transcript variant X3	101803889							19.6486	22.3299	27.1591	29.3678	26.5121	26.9513	28.1994	32.8297	26.0129	31.0786	17.4939	22.6606
CCDC169	NC_051772.1	182029908	182062174	+	CCDC169	protein_coding	coiled-coil domain containing 169, transcript variant X3	101801324							0.835958	0.396014	0.36821	0.592938	0.435566	0.683268	0.433907	0.614931	0.484794	0.617497	0.771674	1.53248
CCDC170	NC_051774.1	52273822	52318373	+	CCDC170	protein_coding	coiled-coil domain containing 170, transcript variant X8	101794223							0.0324158	0.0663107	0.329938	0.691684	0.373149	0.0811943	0.371727	0.947301	0.607961	1.0471	0.700938	1.0193
CCDC171	NC_051804.1	34584017	34760874	+	CCDC171	protein_coding	coiled-coil domain containing 171, transcript variant X2	101799676							1.70922	1.3719	2.34383	2.18628	2.11765	1.95979	1.91732	2.01785	1.94348	1.87272	1.73997	1.52078
CCDC172	NC_051777.1	30198284	30221162	+	CCDC172	protein_coding	coiled-coil domain containing 172	101803124							0	0	0	0	0	0	0	0	0	0	0	0
CCDC174	NC_051784.1	10344270	10355978	-	CCDC174	protein_coding	coiled-coil domain containing 174	101801219							22.8918	21.5425	20.5614	19.1502	21.6458	18.5766	19.1079	19.2422	21.6768	19.9477	18.988	17.7507
CCDC177	NC_051776.1	37612312	37617789	+	CCDC177	protein_coding	coiled-coil domain containing 177	101797846							1.69039	1.92593	0.0725964	0.144181	0.0246312	0.133989	0.0245374	0.0815615	0.0250818	0.119169	0.745433	0.776343
CCDC18	NC_051779.1	1024093	1049930	+	CCDC18	protein_coding	coiled-coil domain containing 18	101802196							4.5736	5.49386	4.96188	5.4947	5.01993	6.52716	5.39722	5.98006	5.51698	6.19027	7.25112	7.10711
CCDC180	NC_051789.1	6817149	6840686	+	CCDC180	protein_coding	coiled-coil domain containing 180, transcript variant X3	101791450							0.471239	0.441823	0.444112	0.463069	0.226024	0.0983622	0.315228	0.523904	0.184127	0.393673	0.306636	0.142479
CCDC181	NC_051772.1	87991743	88006632	+	CCDC181	protein_coding	Microtubule-binding protein that localizes to the microtubular manchette of elongating spermatids.	101805146	GO:0005737, GO:0005856, GO:0031514	cytoplasm, cytoskeleton, motile cilium					2.46368	5.29175	2.85588	4.87652	2.33971	8.25365	2.71927	5.00849	2.09373	6.4832	3.69951	7.89589
CCDC183	NC_051791.1	10912905	10918873	+	CCDC183	protein_coding	coiled-coil domain containing 183	101795874							0.13	0	0	0	0	0	0	0	0	0	0	0
CCDC186	NC_051777.1	28984270	29016774	-	CCDC186	protein_coding	coiled-coil domain containing 186, transcript variant X1	101798912							24.4601	20.2954	23.1573	21.403	17.3179	22.1294	26.7517	26.6114	20.0049	21.4803	25.5409	33.378
CCDC191	NC_051772.1	87422340	87442107	+	CCDC191	protein_coding	coiled-coil domain containing 191, transcript variant X4	101798809							7.59524	7.13786	10.5548	13.7547	12.8404	11.7586	7.90633	9.29428	10.3486	12.7994	7.17136	10.3043
CCDC194	NC_051800.1	1119886	1122387	-	CCDC194	protein_coding	coiled-coil domain containing 194, transcript variant X2	119714236							0.0863562	0	0	0	0	0	0	0	0	0	0	0
CCDC198	NC_051776.1	5241542	5249785	-	CCDC198	protein_coding	coiled-coil domain containing 198	106017533							0.080612	0	0	0	0	0	0	0.0512121	0	0	0	0
CCDC27	NC_051793.1	1398633	1402657	+	CCDC27	protein_coding	coiled-coil domain containing 27, transcript variant X1	101797883							4.6768	4.71797	18.693	21.081	26.918	24.0706	15.0608	16.7686	20.802	24.5481	17.7013	24.5616
CCDC28A	NC_051774.1	58028020	58032460	-	CCDC28A	protein_coding	coiled-coil domain containing 28A, transcript variant X2	101800238							22.4553	22.2453	24.4369	20.5394	27.1496	21.4016	22.3495	20.0078	27.398	28.1584	12.3001	12.7248
CCDC28B	NC_051795.1	1041166	1042763	+	CCDC28B	protein_coding	coiled-coil domain containing 28B	119713662							8.89044	11.1847	13.7745	13.9781	15.7604	13.8065	13.0497	12.6516	17.5078	10.9921	19.0105	19.1388
CCDC3	NC_051772.1	6722187	6764232	-	CCDC3	protein_coding	coiled-coil domain containing 3	101791844							0.130955	0.200914	5.0354	4.26498	5.50223	7.42128	3.94202	4.15972	4.45162	2.55266	59.7406	55.7884
CCDC30	NC_051793.1	8045955	8085860	+	CCDC30	protein_coding	coiled-coil domain containing 30	101794478							12.5201	10.6318	26.8163	24.0933	24.6959	20.3799	19.3844	19.4101	23.357	22.1208	30.3999	29.601
CCDC32	NC_051776.1	31945172	31951132	-	CCDC32	protein_coding	coiled-coil domain containing 32	101800902							23.387	21.8465	37.6094	32.5904	39.5263	35.5538	32.1931	28.1692	39.5628	28.6098	62.4146	50.8464
CCDC33	NC_051782.1	9771263	9776625	+	CCDC33	protein_coding	coiled-coil domain containing 33	101796888							6.92248	5.52617	12.5261	9.78417	9.05708	6.55508	11.1137	8.49524	12.0332	9.89229	5.51692	7.6778
CCDC34	NC_051776.1	58118431	58139566	-	CCDC34	protein_coding	coiled-coil domain containing 34	101798146							16.6517	14.891	28.8136	25.8538	27.9668	22.3358	30.3646	22.7759	30.825	29.0886	23.7201	20.1386
CCDC39	NC_051780.1	7847176	7867769	-	CCDC39	protein_coding	coiled-coil domain containing 39, transcript variant X2	101794694							0.565527	0.79534	1.43903	0.740964	0.786619	0.796791	0.675538	0.65867	1.10484	1.41733	1.10397	0.740947
CCDC40	NC_051790.1	787399	800315	+	CCDC40	protein_coding	coiled-coil domain containing 40	119713204							5.1551	5.30786	4.70289	4.78591	4.82648	4.60541	3.46814	3.31866	4.0688	4.364	3.01383	3.32512
CCDC42	NC_051790.1	10872283	10876659	-	CCDC42	protein_coding	coiled-coil domain containing 42	101791621							0.440908	0.0901934	1.4959	0.891287	1.2181	2.54006	2.73029	1.68063	1.03366	1.17867	0.317797	0.106647
CCDC43	NC_051799.1	5449987	5463212	-	CCDC43	protein_coding	coiled-coil domain containing 43, transcript variant X2	101802771							14.9851	14.8117	16.8995	21.7786	18.9409	19.03	19.6389	21.7064	20.2715	22.2084	15.2282	15.1279
CCDC47	NC_051799.1	3202650	3214538	+	CCDC47	protein_coding	coiled-coil domain containing 47, transcript variant X3	101800598							40.8867	41.8518	34.6441	41.8785	37.3695	37.7723	36.3227	38.0405	34.7989	41.7121	19.7075	23.6941
CCDC50	NC_051780.1	11745459	11785334	+	CCDC50	protein_coding	coiled-coil domain containing 50, transcript variant X1	101796843							89.2157	78.3778	52.6706	55.955	38.9737	46.329	40.5652	45.0559	40.2118	48.7376	50.1675	57.3568
CCDC59	NC_051772.1	52101453	52108962	+	CCDC59	protein_coding	coiled-coil domain containing 59	101800078							120.828	142.154	107.972	129.719	123.414	111.336	127.431	129.857	127.874	161.782	92.693	98.4294
CCDC6	NC_051777.1	6963846	7013701	+	CCDC6	protein_coding	coiled-coil domain containing 6, transcript variant X3	101803488							38.9324	34.6893	38.4496	45.6319	42.6208	44.414	38.4646	40.4409	38.1193	43.1192	38.136	45.213
CCDC60	NC_051787.1	7596251	7656189	+	CCDC60	protein_coding	coiled-coil domain containing 60, transcript variant X1	101805030							0	0	0	0.0364044	0	0	0	0	0	0.0361069	0.077882	0
CCDC62	NC_051787.1	3079460	3345847	+	CCDC62	protein_coding	coiled-coil domain containing 62, transcript variant X5	101803891							5.34789	4.18664	4.1148	3.98046	3.75505	4.45854	3.39905	3.72626	4.15466	4.73403	5.50125	7.75752
CCDC63	NC_051787.1	2247686	2252880	-	CCDC63	protein_coding	coiled-coil domain containing 63	119718530							0	0	0	0	0	0	0	0	0	0	0	0
CCDC65	NW_024010180.1	83444	86075	-	CCDC65	protein_coding	coiled-coil domain containing 65	119715304							2.55683	2.13342	2.05454	1.58684	2.24616	1.43254	1.69749	1.79531	2.36613	0.824412	0.96995	2.27849
CCDC66	NC_051784.1	22613811	22654703	+	CCDC66	protein_coding	coiled-coil domain containing 66, transcript variant X3	101793151							14.5082	13.2157	20.6119	19.0298	17.8708	15.1532	15.5994	14.1881	20.0094	19.6497	12.4777	16.738
CCDC68	NC_051804.1	1164608	1175262	+	CCDC68	protein_coding	coiled-coil domain containing 68, transcript variant X2	101793514							51.0567	32.0797	8.78039	5.42786	18.0817	20.5093	9.64026	7.0882	6.05715	8.39025	52.7178	39.4865
CCDC69	NC_051785.1	6010905	6017092	-	CCDC69	protein_coding	coiled-coil domain containing 69	101801051							0.676839	0.605745	1.62659	2.66042	0.584347	0.741706	1.35828	1.07497	1.38842	1.69629	4.98014	6.95786
CCDC70	NC_051772.1	179563591	179564927	+	CCDC70	protein_coding	coiled-coil domain containing 70	101796422							0	0.16595	0	0	0	0	0.0930292	0	0	0	0	0
CCDC71	NC_051784.1	9984113	9991750	-	CCDC71	protein_coding	coiled-coil domain containing 71	101796227							14.7259	13.5223	22.0339	19.6955	19.5015	17.7845	20.3717	16.834	22.5383	20.7525	18.7308	15.5598
CCDC71L	NC_051772.1	14598488	14600312	-	CCDC71L	protein_coding	coiled-coil domain containing 71 like	113843871							35.5403	36.4727	18.7524	18.2881	16.2141	15.6307	19.1511	19.709	23.2683	18.8006	22.561	20.7725
CCDC73	NC_051776.1	60115378	60206727	-	CCDC73	protein_coding	coiled-coil domain containing 73, transcript variant X9	101799609							8.9277	10.7418	15.8057	14.5471	13.8645	11.2622	14.7983	12.7458	17.5812	17.285	11.1343	13.2511
CCDC77	NC_051772.1	63498789	63511843	+	CCDC77	protein_coding	coiled-coil domain containing 77	101794233							10.7314	9.10661	5.63473	8.67464	7.12684	3.83995	4.80075	8.72795	7.49915	10.4756	8.71241	5.52658
CCDC78	NC_051786.1	5558228	5576172	+	CCDC78	protein_coding	coiled-coil domain containing 78, transcript variant X4	101800089							1.9527	1.70674	3.73412	2.99041	3.51475	3.86839	3.05352	2.93216	3.03804	3.00552	4.09443	3.99325
CCDC80	NC_051772.1	87873823	87894541	+	CCDC80	protein_coding	coiled-coil domain containing 80	101804284							251.936	159.999	572.377	664.764	862.561	979.17	700.633	718.47	674.89	686.1	863.885	724.686
CCDC82	NC_051772.1	195268965	195284953	+	CCDC82	protein_coding	coiled-coil domain containing 82	101804918							4.72503	4.07261	8.46578	6.14114	8.98373	9.50801	7.00132	6.47573	6.84552	6.85972	12.6279	11.8142
CCDC83	NC_051772.1	201165734	201211624	+	CCDC83	protein_coding	coiled-coil domain containing 83, transcript variant X2	101790115							1.0237	1.49579	0	0	0.11223	0.0610508	0	0	0	0	0.175681	0.117911
CCDC85A	NC_051774.1	2339972	2515865	+	CCDC85A	protein_coding	coiled-coil domain containing 85A, transcript variant X1	101801575							0.454178	0.217753	21.9581	22.0921	10.8648	4.72821	16.3735	11.0004	25.6542	19.0975	5.16617	3.38153
CCDC85C	NC_051776.1	13414967	13513676	+	CCDC85C	protein_coding	coiled-coil domain containing 85C, transcript variant X5	101804028							4.7351	4.16206	22.5497	21.2709	35.2167	33.2183	24.6893	20.8222	27.1018	22.5393	12.3986	14.8088
CCDC86	NC_051776.1	30636868	30638182	+	CCDC86	protein_coding	coiled-coil domain containing 86	101797435							140.909	151.911	110.874	146.671	105.844	110.9	122.634	166.237	123.433	150.561	83.0184	106.244
CCDC88A	NC_051774.1	2111690	2185754	-	CCDC88A	protein_coding	coiled-coil domain containing 88A	101795968							16.3732	12.9939	32.3757	33.5834	33.7556	35.4716	28.6212	28.7085	31.6872	32.7275	36.2371	33.2018
CCDC88C	NC_051776.1	17489828	17581272	+	CCDC88C	protein_coding	coiled-coil domain containing 88C, transcript variant X1	101791686							57.0018	41.609	18.4092	16.8859	11.3087	12.1782	12.2153	11.7927	13.1893	14.4894	31.0647	29.1848
CCDC89	NC_051772.1	201126449	201129184	-	CCDC89	protein_coding	coiled-coil domain containing 89	119716582							2.6743	2.5249	0	0.0577568	0	0	0	0	0	0	0.370687	0
CCDC91	NC_051772.1	68939410	69112556	-	CCDC91	protein_coding	coiled-coil domain containing 91, transcript variant X2	101799174							1.58772	1.39492	2.11787	2.11454	2.13228	2.21787	2.11249	2.65097	2.27866	2.18796	3.03214	2.74489
CCDC92	NC_051787.1	3804178	3824371	-	CCDC92	protein_coding	coiled-coil domain containing 92, transcript variant X1	101798738							7.98747	5.32324	9.15584	8.68616	4.5349	6.56332	6.17548	4.68404	5.59229	4.99197	5.60089	5.42014
CCDC92B	NC_051791.1	651387	667429	+	CCDC92B	protein_coding	coiled-coil domain containing 92B, transcript variant X1	101790736							5.5186	7.71414	6.16309	4.90645	7.06729	5.50034	5.98564	4.00259	5.66025	5.02004	6.38086	5.20032
CCDC93	NC_051778.1	8420300	8459708	+	CCDC93	protein_coding	coiled-coil domain containing 93	101800633							22.4348	26.6376	24.448	24.163	28.7254	25.1552	24.2826	26.6021	22.8261	31.7772	25.6422	26.5564
CCDC96	NC_051775.1	64514927	64518927	-	CCDC96	protein_coding	coiled-coil domain containing 96	106015938							0.88953	1.00081	1.14012	2.13116	1.9114	1.11404	0.78205	1.0172	1.73783	1.71742	0.819252	2.07988
CCDC9B	NC_051776.1	31717950	31767620	-	CCDC9B	protein_coding	coiled-coil domain containing 9B, transcript variant X1	101803906							0.378663	0.363096	1.41854	1.78076	3.05124	9.24755	0.94988	3.27765	1.41482	3.84875	5.94196	13.8246
CCK	NC_051773.1	98576590	98582612	+	CCK	protein_coding	cholecystokinin, transcript variant X1	101794600							0.360823	0.590488	1.46903	5.51099	0.498425	1.44605	0.413772	4.76794	3.21445	5.62673	0.520146	0.960038
CCKAR	NC_051775.1	57125607	57132763	+	CCKAR	protein_coding	cholecystokinin A receptor, transcript variant X2	101802176							0	0.0516711	0	0	0	0.0632688	0	0	0	0	0.0606878	0.122195
CCKBR	NC_051772.1	207013851	207016634	+	CCKBR	protein_coding	cholecystokinin B receptor	101790257							0.369762	0.630329	1.88177	1.24578	0.993169	1.54362	2.04944	0.783021	1.44477	0.48051	0.814354	0.372659
CCL19	NC_051804.1	9903181	9905877	-	CCL19	protein_coding	C-C motif chemokine ligand 19	101790039	GO:0005615	extracellular space	GO:0008009	chemokine activity	GO:0006955	immune response	0	0	0	0	0	0	0.196183	0	0	0	0	0
CCL20	NC_051780.1	23097068	23099374	+	CCL20	protein_coding	C-C motif chemokine ligand 20	101803013							0	0	0	0	0.128057	0.417964	0.765415	0.282691	0	0	0	0
CCL22	NC_051783.1	11759640	11761068	+	CCL22	protein_coding	C-C motif chemokine ligand 22	101794837							0	0	0.354008	0.878854	0.5405	1.56812	0.717922	0.397725	0	0.174335	0	0
CCL26	NC_051791.1	11409129	11411130	+	CCL26	protein_coding	C-C motif chemokine ligand 26	101800620	GO:0005615	extracellular space	GO:0008009	chemokine activity	GO:0006955	immune response	76.7935	68.3163	1.75042	3.07531	0.274106	0	0	0.30255	0.279122	0.132617	0.429078	2.73583
CCL28	NC_051804.1	15471478	15481914	-	CCL28	protein_coding	C-C motif chemokine ligand 28, transcript variant X2	119714511							0.0646	0.363406	0.0365288	0.0725486	0.0371815	0.121356	0	0.164159	0.0378618	0.0719558	0	0
CCM2L	NC_051792.1	15969943	15973640	+	CCM2L	protein_coding	CCM2 like scaffold protein	119713371							0	0	0	0	0	0	0	0	0	0	0	0
CCN1	NC_051779.1	17125671	17128221	-	CCN1	protein_coding	cellular communication network factor 1	101799001							786.171	609.95	1220.13	1017.84	739.894	927.487	828.978	725.266	1046.09	1119.58	157.544	271.707
CCN2	NC_051774.1	61150737	61153724	+	CCN2	protein_coding	cellular communication network factor 2	101790193							3900.01	3112.09	1912.77	1645.27	1542.28	2067.46	2107.76	1750.46	2004.15	1985.21	797.284	1147.72
CCN3	NC_051773.1	15725850	15731355	-	CCN3	protein_coding	cellular communication network factor 3	101799871							4.62831	6.58629	24.5214	21.9776	26.581	17.6413	24.2299	31.5126	24.7085	29.3629	7.01039	6.69266
CCN4	NC_051773.1	9983605	10020584	-	CCN4	protein_coding	cellular communication network factor 4, transcript variant X1	101791146							70.282	43.3916	334.567	193.037	207.468	152.397	265.544	136.374	324.48	152.002	50.284	58.747
CCN5	NC_051792.1	2045547	2051508	+	CCN5	protein_coding	cellular communication network factor 5, transcript variant X3	110352128							186.326	95.6783	104.19	177.761	125.169	414.947	206.551	240.755	109.141	146.347	330.713	557.959
CCN6	NC_051774.1	70334540	70340447	-	CCN6	protein_coding	cellular communication network factor 6	101801177							0.0815514	0.250236	0	0.274758	0	0.204268	0.187038	0.414471	0	0.817537	0	1.08491
CCNA1	NC_051772.1	181961870	181968558	-	CCNA1	protein_coding	cyclin A1	101803433							3.11072	1.45047	1.60379	3.33935	0.210638	0.74479	0.419671	1.62747	0.804343	3.46493	0.329726	1.05118
CCNA2	NC_051775.1	43293015	43300109	+	CCNA2	protein_coding	cyclin A2	101792368							82.0892	90.0853	40.8676	64.1754	55.8156	38.5021	67.7874	74.2854	64.5499	82.5752	67.2217	45.0734
CCNB2	NC_051782.1	5045614	5052161	+	CCNB2	protein_coding	cyclin B2	101792974							200.9	212.673	136.973	191.516	162.968	116.47	187.497	231.859	189.762	260.419	148.705	133.046
CCNB3	NC_051781.1	7042113	7045861	-	CCNB3	protein_coding	cyclin B3, transcript variant X2	101804825							81.9439	97.8779	36.4183	59.4864	57.9859	35.585	63.075	78.9787	64.5568	78.3024	86.0497	48.9577
CCNC	NC_051774.1	76331268	76348238	+	CCNC	protein_coding	cyclin C, transcript variant X1	101804517							72.8913	79.9646	41.4916	48.5057	45.9759	46.7988	50.4755	49.2669	52.9038	60.7042	30.3734	33.9825
CCND1	NC_051776.1	48384688	48402402	+	CCND1	protein_coding	cyclin D1, transcript variant X2	101800639							119.096	87.2359	36.9272	32.9488	39.0113	43.5985	36.9148	32.6943	33.8745	37.328	47.8409	36.4209
CCND2	NC_051772.1	78805999	78847700	+	CCND2	protein_coding	cyclin D2, transcript variant X2	101802600							22.6297	16.0241	59.1014	52.097	52.9735	48.2867	31.1959	37.247	66.1206	73.2474	32.5908	37.0885
CCND3	NC_051798.1	3195636	3208691	+	CCND3	protein_coding	cyclin D3	101790685							10.6919	14.2571	9.04639	14.4534	9.0257	15.6717	10.0358	16.0504	7.42694	13.9384	15.9838	13.1224
CCNDBP1	NC_051792.1	16829080	16838030	+	CCNDBP1	protein_coding	cyclin D1 binding protein 1, transcript variant X1	106018970							51.275	47.3515	52.3565	54.7879	54.725	53.3023	45.5049	55.0654	57.0944	56.7669	34.7707	36.6051
CCNE1	NC_051783.1	19910943	19923541	+	CCNE1	protein_coding	cyclin E1	101792902							18.0117	17.1433	13.6607	14.1275	10.3669	11.2788	14.6715	14.8937	14.4525	14.6887	9.70248	10.2866
CCNE2	NC_051773.1	25925052	25937533	+	CCNE2	protein_coding	cyclin E2, transcript variant X2	101792020							9.6509	8.65242	5.70425	8.60826	6.4005	5.32211	5.55634	7.26653	7.63491	9.51116	3.05345	3.84258
CCNF	NC_051786.1	5114363	5126989	-	CCNF	protein_coding	cyclin F	101799128							19.3259	21.7986	14.5386	20.3653	10.2903	10.0581	13.5705	15.7211	14.4704	18.5551	12.3069	11.4633
CCNG1	NC_051785.1	18477662	18483232	-	CCNG1	protein_coding	cyclin G1	119718355							112.773	123.049	192.308	170.886	176.457	153.291	162.715	184.175	165.051	177.43	87.1386	128.838
CCNG2	NC_051775.1	15699888	15706596	+	CCNG2	protein_coding	cyclin G2	101791789							79.0859	72.1345	85.5529	78.475	85.5885	96.9344	68.6786	74.4471	68.112	84.1182	115.728	137.137
CCNH	NC_051804.1	79886770	79899660	-	CCNH	protein_coding	cyclin H, transcript variant X2	101791436							96.148	96.0022	115.7	114.005	123.134	112.923	121.152	119.034	124.356	120.226	93.2049	99.2597
CCNI	NC_051775.1	15661510	15697976	-	CCNI	protein_coding	cyclin I, transcript variant X2	101791419							194.706	193.068	150.735	144.552	138.244	148.822	138.953	128.275	138.29	139.149	268.851	232.378
CCNJ	NC_051777.1	21822297	21831735	-	CCNJ	protein_coding	cyclin J	101801830							14.5533	10.3661	11.7441	8.01782	12.2126	8.75367	13.9409	8.4368	9.53915	9.20354	6.29742	6.79278
CCNJL	NC_051785.1	19809472	19828404	+	CCNJL	protein_coding	cyclin J like	101798483							1.387	0.99305	11.7644	7.63254	14.8485	2.86615	7.71411	4.84632	10.8118	2.78088	3.58232	3.43876
CCNK	NC_051776.1	13519267	13534881	-	CCNK	protein_coding	cyclin K, transcript variant X1	101792716							117.615	112.587	139.163	135.919	165.308	157.679	125.756	121.562	142.747	128.793	95.0643	94.572
CCNL1	NC_051780.1	1578303	1590583	-	CCNL1	protein_coding	cyclin L1, transcript variant X3	101801565							179.239	161.071	176.7	131.238	223.312	172.562	228.124	158.127	215.458	152.307	193.962	313.12
CCNL2	NC_051793.1	3683614	3693670	-	CCNL2	protein_coding	cyclin L2, transcript variant X1	101796848							103.215	92.0722	82.3206	75.5114	96.4434	84.5416	90.6683	78.8117	95.132	85.993	86.2096	103.809
CCNO	NC_051804.1	18570216	18572185	-	CCNO	protein_coding	cyclin O	113840356							0.0633178	0	0.214823	0.142217	0.072887	0	0.363047	0.321802	0.371103	0	0	0
CCNT1	NW_024010180.1	117762	127832	+	CCNT1	protein_coding	cyclin T1, transcript variant X2	101793315							40.5426	42.2806	31.0345	33.818	34.6638	33.2527	41.3871	40.9678	31.8688	35.3835	32.2017	30.8808
CCNT2	NC_051778.1	10487596	10513022	+	CCNT2	protein_coding	cyclin T2, transcript variant X6	101798447							7.90137	6.95998	12.1159	10.042	8.34024	7.94698	8.93189	8.02671	10.6353	8.94724	7.55522	8.0143
CCNY	NC_051773.1	150422547	150547222	+	CCNY	protein_coding	cyclin Y, transcript variant X1	101790066							22.5749	19.8456	23.2885	19.898	19.0549	18.7759	18.8119	22.0398	18.3579	20.3703	18.7244	17.1125
CCNYL1	NC_051778.1	27170673	27213798	+	CCNYL1	protein_coding	cyclin Y like 1, transcript variant X2	101791837							23.8929	22.2206	24.2563	25.6154	23.203	19.7273	27.0817	25.2591	24.4115	22.5033	24.9068	21.5326
CCP110	NC_051786.1	9258002	9277755	+	CCP110	protein_coding	centriolar coiled-coil protein 110, transcript variant X2	101805001							8.48657	6.97621	10.9941	8.73839	6.79102	6.2838	7.30457	6.69883	10.1087	10.4353	13.8914	14.8385
CCPG1	NC_051782.1	3822936	3847836	-	CCPG1	protein_coding	cell cycle progression 1, transcript variant X4	101796926							45.8276	38.9365	50.562	43.2984	53.9295	60.9276	38.7729	35.4806	47.0181	44.4077	78.2832	79.6353
CCR10	NC_051799.1	1966203	1969014	+	CCR10	protein_coding	C-C motif chemokine receptor 10	106014424							0.245115	0.0626768	0.485111	0.0688187	0.352699	0.537213	0.281085	0.233579	0.502813	0.273026	0.294456	0.296443
CCR4	NC_051773.1	97923256	97931590	-	CCR4	protein_coding	C-C motif chemokine receptor 4, transcript variant X2	101796152							0.170662	0.111081	0.193005	0.156813	0.250032	0.0388609	0.0711658	0.0591382	0.181862	0.276501	0.0186378	0
CCR6	NC_051774.1	45423583	45433885	-	CCR6	protein_coding	C-C motif chemokine receptor 6, transcript variant X2	101797063							0.131232	0.939582	0	0.257914	0	0	0	0	0	0	0	0
CCR7	NC_051799.1	2787949	2800702	+	CCR7	protein_coding	C-C motif chemokine receptor 7	101789878							0.630748	0.438694	0.0570662	0.0283343	0.0290429	0	0	0	0.0295743	0	0	0.152566
CCR9	NC_051773.1	118510706	118514662	+	CCR9	protein_coding	C-C motif chemokine receptor 9, transcript variant X1	101802610							0.527986	0.231442	1.27952	0.762366	1.12874	0.661243	0.778456	0.862521	0.707315	0.588106	1.72158	0.820991
CCS	NW_024009866.1	82627	85941	-	CCS	protein_coding	copper chaperone for superoxide dismutase	119715088							17.6541	15.1654	12.9188	16.5868	16.7359	15.896	12.5703	13.3413	14.4723	17.9293	17.1881	20.8626
CCSER1	NC_051775.1	10536212	11165636	-	CCSER1	protein_coding	coiled-coil serine rich protein 1, transcript variant X3	101793770							1.17397	1.21951	4.02448	1.66862	4.39201	5.9959	2.98697	2.1209	2.32219	2.10449	6.16997	6.34472
CCSER2	NC_051777.1	7516009	7588233	+	CCSER2	protein_coding	coiled-coil serine rich protein 2, transcript variant X1	101800389							15.6646	12.334	12.656	11.758	14.0197	13.6306	12.9403	12.8446	11.709	12.7627	18.9942	17.0875
CCT2	NC_051772.1	37659433	37671692	+	CCT2	protein_coding	chaperonin containing TCP1 subunit 2	101789441							344.924	338.774	224.945	265.253	230.02	231.33	276.668	282.137	259.024	294.281	147.021	153.43
CCT3	NC_051797.1	3028797	3036024	-	CCT3	protein_coding	chaperonin containing TCP1 subunit 3	101801422							334.462	339.947	199.417	254.507	225.693	221.403	256.432	291.112	227.097	290.13	190.643	179.45
CCT4	NC_051774.1	4535845	4542520	-	CCT4	protein_coding	chaperonin containing TCP1 subunit 4	101789468							538.371	508.442	278.612	355.272	318.416	280.805	341.778	366.987	328.097	378.192	182.573	169.356
CCT5	NC_051773.1	79139874	79147318	+	CCT5	protein_coding	chaperonin containing TCP1 subunit 5	101803390							412.367	412.587	274.775	327.46	279.755	263.163	339.174	365.159	314.897	348.312	197.377	189.974
CCT6A	NC_051791.1	6218628	6225676	-	CCT6A	protein_coding	chaperonin containing TCP1 subunit 6A	101798597							482.719	484.602	372.527	372.723	356.749	300.4	468.757	419.823	417.509	402.902	256.521	231.676
CCT7	NC_051775.1	74540980	74553006	-	CCT7	protein_coding	chaperonin containing TCP1 subunit 7	101793908							613.736	606.704	382.583	435.219	438.909	441.474	472.725	466.972	407.769	433.066	319.142	286.612
CCT8	NC_051772.1	109221157	109231088	-	CCT8	protein_coding	chaperonin containing TCP1 subunit 8, transcript variant X2	101792190							412.628	410.104	239.065	255.872	229.902	221.298	284.866	265.277	259.052	278.21	152.078	185.012
CD109	NC_051774.1	87064362	87145377	-	CD109	protein_coding	CD109 molecule	101797401							4.23838	2.98583	8.49529	7.3936	6.03187	6.04235	5.93887	6.59572	6.52881	5.33322	5.75183	7.5633
CD151	NC_051776.1	46930973	46960518	+	CD151	protein_coding	CD151 molecule (Raph blood group), transcript variant X1	101794301							202.121	166.551	254.425	177.95	234.145	207.54	273.744	188.88	307.741	207.528	235.324	202.499
CD164	NC_051774.1	71501728	71512395	+	CD164	protein_coding	CD164 molecule	101802475							418.355	460.709	309.498	302.228	248.77	270.945	310.548	318.532	272.995	301.514	437.244	372.066
CD164L2	NC_051795.1	4033774	4039059	-	CD164L2	protein_coding	CD164 molecule like 2, transcript variant X2	113839790							28.0588	35.5679	28.6111	28.1019	29.8637	29.3798	30.4884	26.6506	29.763	29.7167	23.5396	19.2481
CD180	NC_051804.1	23446136	23453701	-	CD180	protein_coding	CD180 molecule, transcript variant X2	101799278							0.0882175	0	0	0	0	0	0	0	0	0	0	0
CD2	NC_051772.1	96655665	96668616	+	CD2	protein_coding	CD2 molecule, transcript variant X1	101794483							0.753218	0.423721	0	0.126885	0	0	0	0	0	0	0	0
CD22	NC_051802.1	91905	97848	-	CD22	protein_coding	CD22 molecule	119714256							0.328677	0.26894	0.0371708	0.0738237	0	0	0	0	0	0	0.118451	0
CD226	NC_051773.1	61813324	61843131	-	CD226	protein_coding	CD226 molecule, transcript variant X3	101801111							0	0.0613255	0	0	0	0	0	0	0	0	0	0
CD24	NC_051774.1	72504627	72508910	+	CD24	protein_coding	CD24 molecule	113843270							13.7902	7.30249	1.82502	1.20821	0.337752	0.122487	0.336465	0.310667	0.515897	0.326818	0.0587451	0.413991
CD247	NC_051772.1	96294894	96348145	+	CD247	protein_coding	CD247 molecule	101791406							0.5006	0.796477	0.188713	0	0	0.0696606	0	0	0	0.123912	0	0
CD274	NC_051804.1	29948404	29961564	+	CD274	protein_coding	CD274 molecule, transcript variant X4	101799097							4.45366	8.58374	0.513954	0.442324	0.697517	0.910647	0.938061	0.654413	1.06542	0.607444	0.218374	1.0626
CD276	NC_051782.1	10075750	10083461	-	CD276	protein_coding	CD276 molecule	101796547							96.5743	88.3615	89.6558	82.6836	78.4133	80.0017	93.9835	89.7076	91.6709	81.628	62.6314	50.9736
CD320	NC_051800.1	3979073	3982876	+	CD320	protein_coding	CD320 molecule, transcript variant X2	110354058							10.9897	10.6974	18.2525	17.8272	15.2785	17.0213	21.5519	18.8876	19.7275	21.5845	6.88793	7.51229
CD34	NC_051798.1	5825758	5839078	+	CD34	protein_coding	CD34 molecule, transcript variant X2	101804360							0.775728	0.708415	8.3969	7.90282	3.50807	8.43133	4.35251	5.28014	5.03364	4.8449	2.92876	6.93575
CD36	NC_051772.1	11228347	11264982	-	CD36	protein_coding	CD36 molecule	101796495	GO:0016324, GO:0005794, GO:0016021, GO:0045121	apical plasma membrane, Golgi apparatus, integral component of membrane, membrane raft			GO:0007155, GO:0007166, GO:0006955	cell adhesion, cell surface receptor signaling pathway, immune response	66.5219	122.435	0.678012	2.3004	0	0	0.114583	0.0952177	0	0	0.300084	0.755274
CD3E	NC_051796.1	6914154	6924739	+	CD3E	protein_coding	CD3e molecule	101792798							2.35289	1.46281	7.20017	2.27971	10.2497	3.81341	9.04678	3.86881	7.67923	2.82636	11.8603	2.734
CD4	NC_051772.1	82211599	82224665	-	CD4	protein_coding	CD4 molecule	101790140	GO:0016021, GO:0005886	integral component of membrane, plasma membrane	GO:0015026	coreceptor activity	GO:0002250	adaptive immune response	0.73651	0.351546	0	0	0	0	0	0	0	0	0	0
CD40	NC_051792.1	16626846	16633397	+	CD40	protein_coding	CD40 molecule	101793419							8.15581	9.06725	11.8804	14.4359	12.858	10.8804	13.5207	12.2775	10.2876	11.8493	18.2106	13.3481
CD40LG	NC_051781.1	15046923	15052527	+	CD40LG	protein_coding	Acts as a ligand for integrins, specifically ITGA5:ITGB1 and ITGAV:ITGB3; both integrins and the CD40 receptor are required for activation of CD40-CD40LG signaling, which have cell-type dependent effects, such as B-cell activation, NF-kappa-B signaling and anti-apoptotic signaling.	101789598	GO:0009986, GO:0005615, GO:0016020	cell surface, extracellular space, membrane	GO:0005174, GO:0005125, GO:0005164	CD40 receptor binding, cytokine activity, tumor necrosis factor receptor binding	GO:0042100, GO:0006955, GO:0006954, GO:0030168	B cell proliferation, immune response, inflammatory response, platelet activation	0	0	0	0	0	0	0	0	0	0	0	0
CD44	NC_051776.1	49892589	49952336	+	CD44	protein_coding	CD44 molecule (Indian blood group), transcript variant X1	101797405							93.3632	89.3119	26.6191	39.1805	49.7572	74.6177	58.9168	69.8524	27.9241	39.3265	79.638	93.1332
CD47	NC_051772.1	91990766	92012384	-	CD47	protein_coding	CD47 molecule, transcript variant X7	101804747							100.969	90.1576	63.8315	55.2333	60.3889	48.9457	53.3105	46.3836	64.994	59.9341	62.669	42.2737
CD5	NC_051776.1	30668263	30673723	+	CD5	protein_coding	CD5 molecule, transcript variant X2	101791017							5.97967	6.91966	1.77702	2.40187	1.20585	1.53057	0.850889	1.77464	1.68838	1.4099	2.0449	2.79772
CD58	NC_051772.1	84731851	84751473	+	CD58	protein_coding	CD58 molecule	101801659	GO:0016021	integral component of membrane					157.019	108.18	36.3284	34.6271	28.4304	31.4696	45.2169	35.626	36.5089	31.1448	56.616	58.1088
CD59	NC_051776.1	49267263	49274228	-	CD59	protein_coding	CD59 molecule (CD59 blood group)	101804565							40.3367	35.1219	174.692	134.973	280.751	158.512	186.98	163.822	212.287	167.889	158.987	160.992
CD6	NC_051776.1	30660383	30665358	+	CD6	protein_coding	CD6 molecule	113843844							0.194118	0.198546	0	0	0	0	0	0	0	0	0	0
CD63	NW_024009696.1	51387	57550	+	CD63	protein_coding	CD63 molecule	119714699							2255.59	2783.98	1310.09	1492.05	1408.19	2305.94	1304.63	1901.94	1071.63	1577.25	1942.41	2082.65
CD7	NC_051790.1	7612080	7620421	+	CD7	protein_coding	CD7 molecule, transcript variant X2	101801512							0	0	0	0	0	0	0	0	0	0	0	0
CD72	NC_051804.1	10684225	10688264	-	CD72	protein_coding	CD72 molecule	119714448							0.0409296	0.0837267	0.0462882	0.275794	0.188461	0.0512597	0	0	0.0479773	0.364721	0	0.0990008
CD74	NC_051785.1	5881630	5886032	-	CD74	protein_coding	CD74 molecule, transcript variant X2	101803352							130.103	241.991	3.64495	5.76174	1.74147	2.80079	1.05599	1.58788	0.925215	0.879179	6.71632	10.1027
CD79B	NC_051799.1	6092488	6098779	-	CD79B	protein_coding	CD79b molecule	101790676							0.144666	0.406908	0.368114	0.934182	0.333059	0.271767	0.497686	1.01096	0.890276	0.563986	1.17306	2.187
CD80	NC_051772.1	96981211	97004929	+	CD80	protein_coding	CD80 molecule	101796029							20.6757	32.1522	1.14372	0.91491	0.323376	0.879553	0.644289	0.464012	0.329293	0.250327	1.38362	1.12116
CD81	NC_051776.1	28950383	28982693	+	CD81	protein_coding	CD81 molecule	101795528							67.5662	59.8227	123.355	172.625	147.867	195.805	159.385	177.793	142.054	136.191	222.764	244.945
CD82	NC_051776.1	53187249	53219232	+	CD82	protein_coding	CD82 molecule, transcript variant X3	101789861							74.0515	112.425	21.8078	22.0446	37.0223	37.6341	33.1892	23.1812	31.2067	16.89	110.75	98.8531
CD83	NC_051773.1	112342485	112355501	-	CD83	protein_coding	CD83 molecule	101793226	GO:0016021	integral component of membrane					8.18104	8.72001	0.292172	0.241781	0.148697	0	0.0493767	0	0	0	0.0517255	0
CD86	NC_051772.1	82777840	82794538	-	CD86	protein_coding	CD86 molecule, transcript variant X1	101794331							0.347825	0.207527	0.0327803	0.0651038	0	0.108903	0.0997167	0.0368284	0	0	0	0
CD8A	NC_051775.1	70543400	70550907	-	CD8A	protein_coding	CD8a molecule	106020280	GO:0016021, GO:0005886	integral component of membrane, plasma membrane					0.0651041	0	0	0	0	0	0	0.16544	0.305258	0	0	0
CD8B	NC_051775.1	70560649	70566810	-	CD8B	protein_coding	CD8b molecule	101802256							0	0	0	0	0.0526372	0.114535	0	0	0	0	0	0.165906
CD9	NC_051772.1	77545877	77565781	-	CD9	protein_coding	CD9 molecule	101800613							190.666	225.272	134.953	179.55	267.779	375.886	173.532	220.013	238.712	310.888	220.465	337.432
CD96	NC_051772.1	93026717	93052886	+	CD96	protein_coding	CD96 molecule, transcript variant X3	101801925							0.14773	0.815942	0.0668285	0.132726	0	0.111009	0.0677636	0.0375406	0	0.0329103	0.425922	0.428797
CD99	NC_051772.1	135246648	135273684	-	CD99	protein_coding	CD99 molecule (Xg blood group), transcript variant X3	101796664							426.994	476.352	465.725	441.905	618.596	667.875	499.535	539.767	494.585	567.914	458.073	534.063
CD99L2	NC_051781.1	9294624	9314149	-	CD99L2	protein_coding	CD99 molecule like 2	101802946							14.2728	12.5268	46.5648	45.6517	50.8528	56.3108	39.7021	36.9355	45.2196	41.7222	51.3229	52.5338
CDA	NC_051793.1	6067039	6069014	-	CDA	protein_coding	cytidine deaminase	101794787							15.2394	14.0476	0	0.739518	0	0	0	0	0	0	0	0
CDADC1	NC_051772.1	178465081	178480561	+	CDADC1	protein_coding	cytidine and dCMP deaminase domain containing 1, transcript variant X1	101790275							4.64618	3.69101	8.28981	7.3202	5.32239	5.59284	8.04371	7.27889	6.37154	5.40133	8.1283	9.46519
CDAN1	NC_051776.1	35393744	35425036	-	CDAN1	protein_coding	codanin 1, transcript variant X2	101797244							15.7489	14.248	15.8583	15.7923	13.8206	11.2071	15.5815	13.7812	17.6729	16.7936	10.5441	14.5362
CDC123	NC_051772.1	6432831	6467018	+	CDC123	protein_coding	cell division cycle 123, transcript variant X1	101792251							22.4863	22.3567	27.6367	28.2241	30.148	28.2858	30.4124	29.8312	28.6452	34.734	19.7431	18.8766
CDC14A	NC_051779.1	3297112	3355356	-	CDC14A	protein_coding	cell division cycle 14A	101795139							9.78595	9.80006	9.31623	11.7774	9.91984	9.32904	9.78157	9.79862	9.24529	12.2018	9.36957	14.3435
CDC14B	NC_051804.1	44977480	45023542	-	CDC14B	protein_coding	cell division cycle 14B, transcript variant X2	101800946							29.3162	26.7886	28.4901	29.7241	29.4152	32.8546	30.8878	34.1963	27.7854	34.6434	32.1783	35.8664
CDC16	NC_051772.1	143894692	143914011	-	CDC16	protein_coding	cell division cycle 16, transcript variant X2	101796312							32.9644	31.6771	30.7411	32.3556	29.5308	26.6765	32.9241	31.3707	30.8501	32.6464	18.5625	23.8721
CDC20	NC_051779.1	20808910	20814583	+	CDC20	protein_coding	cell division cycle 20	101795751							149.768	155.47	63.0285	111.413	85.8336	62.7622	106.444	133.188	103.044	154.022	135.895	90.5648
CDC20B	NC_051804.1	18516760	18549122	-	CDC20B	protein_coding	cell division cycle 20B	101800314							0.391565	0.114428	0	0	0	0	0	0.0710736	0	0	0	0
CDC23	NC_051785.1	216138	229466	+	CDC23	protein_coding	cell division cycle 23	101799308							13.2465	11.0003	12.3979	14.1302	13.6471	10.8691	13.7618	16.0921	16.2089	15.8187	9.12875	9.01459
CDC25A	NC_051773.1	163796953	163812239	-	CDC25A	protein_coding	cell division cycle 25A	101800901							49.5244	41.6231	20.4125	30.812	32.1597	22.5002	41.0767	40.3455	34.3154	35.059	20.5784	10.3418
CDC26	NC_051789.1	1818145	1818669	+	CDC26	protein_coding	cell division cycle 26	113845436							38.8058	18.7362	28.349	24.3618	42.7283	12.0745	35.6556	13.4749	26.5581	26.0421	31.8503	12.5346
CDC27	NC_051799.1	3128920	3161384	-	CDC27	protein_coding	cell division cycle 27, transcript variant X2	101799574							46.9868	42.9396	48.0522	54.3208	45.3654	40.5454	48.8249	51.7183	48.5954	52.2396	32.6267	33.9475
CDC34	NC_051800.1	274849	279219	+	CDC34	protein_coding	cell division cycle 34, ubiqiutin conjugating enzyme	101802829							113.681	107.865	89.3157	78.4835	63.6108	78.2158	67.0854	68.0018	76.0801	69.829	106.46	111.767
CDC37L1	NC_051804.1	29708647	29716947	+	CDC37L1	protein_coding	cell division cycle 37 like 1	101800031							24.8706	21.1341	24.8595	23.2051	20.3875	20.3718	25.8555	24.8173	27.6807	28.1223	10.638	16.1027
CDC40	NC_051774.1	71117593	71153131	-	CDC40	protein_coding	cell division cycle 40	101790658							28.3336	28.1496	24.8357	28.5376	27.9897	23.6903	26.3935	25.3755	25.8848	27.6714	25.3571	24.7428
CDC42	NC_051793.1	8151878	8177633	+	CDC42	protein_coding	cell division cycle 42, transcript variant X1	101791907							402.943	394.128	362.754	386.644	400.883	376.95	377.692	372.526	375.991	405.551	334.948	324.095
CDC42BPA	NC_051774.1	17962444	18112095	+	CDC42BPA	protein_coding	CDC42 binding protein kinase alpha, transcript variant X6	101799382							15.2245	16.8142	25.2604	27.0935	25.9914	22.9486	25.2677	24.6476	23.9471	27.0443	24.3383	25.6511
CDC42BPB	NC_051776.1	11420704	11515126	+	CDC42BPB	protein_coding	CDC42 binding protein kinase beta	101790809							74.1205	62.747	99.3811	100.102	86.7538	85.1176	94.6978	89.5922	90.7165	85.9121	97.9484	93.2808
CDC42EP1	NC_051772.1	54210304	54219702	-	CDC42EP1	protein_coding	CDC42 effector protein 1, transcript variant X1	110352046							84.0292	69.3521	60.4538	82.4622	77.2103	126.875	85.0418	98.4887	50.1488	68.9854	97.0632	142.379
CDC42EP3	NC_051774.1	32167535	32201265	+	CDC42EP3	protein_coding	CDC42 effector protein 3, transcript variant X2	101795805							73.0633	49.8063	94.9227	95.7591	165.234	109.723	105.519	99.9699	114.019	115.277	106.315	113.924
CDC42EP4	NC_051790.1	1404007	1411201	+	CDC42EP4	protein_coding	CDC42 effector protein 4, transcript variant X1	101805335							55.063	48.2164	22.8958	23.7797	17.7882	25.7835	31.5717	33.1171	20.2346	18.0295	22.3231	21.8824
CDC42SE1	NC_051797.1	1304151	1307282	+	CDC42SE1	protein_coding	CDC42 small effector 1	101795676							167.164	183.556	149.833	153.767	145.432	135.928	149.223	140.537	143.315	133.477	144.211	138.007
CDC42SE2	NC_051804.1	48672933	48705729	-	CDC42SE2	protein_coding	CDC42 small effector 2	101791553							34.4149	45.9236	82.3075	77.5629	89.9479	102.158	73.2155	68.1591	77.5405	91.697	63.934	74.9984
CDC45	NC_051787.1	10579818	10594125	+	CDC45	protein_coding	cell division cycle 45, transcript variant X2	101790484							26.8768	30.459	12.668	17.5273	14.6634	9.23836	19.7379	22.5202	17.6939	22.7097	14.0717	7.97134
CDC5L	NC_051774.1	113393104	113427106	+	CDC5L	protein_coding	cell division cycle 5 like, transcript variant X2	101790788							87.2415	86.5407	80.4577	78.031	83.6089	79.7339	83.8066	83.5316	83.272	85.3371	88.7498	86.5435
CDC7	NC_051779.1	429794	445821	+	CDC7	protein_coding	cell division cycle 7, transcript variant X5	101799202							9.95739	9.29894	5.58156	6.35301	8.4721	5.92801	7.51311	10.1213	9.23608	9.48379	6.20625	3.66511
CDC73	NC_051779.1	8221745	8322249	-	CDC73	protein_coding	cell division cycle 73	101804180							43.3154	36.5737	21.2287	17.6427	17.2381	18.4915	16.4503	14.9815	17.2049	17.3037	21.2888	19.888
CDCA2	NC_051794.1	2799724	2818149	+	CDCA2	protein_coding	cell division cycle associated 2, transcript variant X2	119713512							6.06629	5.45817	5.142	5.81835	5.04105	3.22175	4.81604	5.56416	6.7462	7.23684	5.53383	4.94895
CDCA3	NC_051772.1	82178125	82180496	+	CDCA3	protein_coding	cell division cycle associated 3	101794930							132.535	129.665	68.9524	86.6338	68.1516	51.4486	91.4465	94.4724	88.1373	104.56	96.8014	54.8534
CDCA4	NC_051776.1	9275554	9283816	+	CDCA4	protein_coding	cell division cycle associated 4, transcript variant X1	101798763							26.3389	27.7895	73.3547	66.9691	88.7979	79.1522	90.0123	84.4854	84.5435	81.7079	66.3496	84.9574
CDCA7	NC_051778.1	21634746	21643544	+	CDCA7	protein_coding	cell division cycle associated 7	101803437							22.7666	24.2496	14.7026	23.8046	23.424	17.6582	27.9441	32.0789	26.7605	32.1447	13.8445	9.22866
CDCA7L	NC_051773.1	131168234	131184201	+	CDCA7L	protein_coding	cell division cycle associated 7 like, transcript variant X2	101793590							70.3214	64.5685	62.0811	76.795	70.9802	70.6453	71.5782	77.8648	75.94	85.8664	50.1403	55.2862
CDCA8	NC_051795.1	2972542	2978427	+	CDCA8	protein_coding	cell division cycle associated 8	101803463							60.8816	64.2138	32.2775	55.2919	38.7499	25.2433	57.5956	69.4831	53.9836	74.623	45.45	34.4175
CDCP1	NC_051773.1	118178979	118204733	-	CDCP1	protein_coding	CUB domain containing protein 1	101791456							30.3222	22.2046	30.6836	38.058	19.5169	22.8008	24.4886	19.5549	25.8631	23.9258	28.5345	32.2581
[truncated: 23,060 more rows]

## Sheet: Hepatocyte
				A		B		C
[truncated: 169 more rows]

## Sheet: Hepatic stellate cells
			A		B		C
[truncated: 26 more rows]
