# Supplementary material for: A food-grade cell dissociation agent via regulatory pre-check framework
Source: PLoS One. 2026 Apr 13;21(4):e0345921. doi: 10.1371/journal.pone.0345921 (PMC13075713; doi:10.1371/journal.pone.0345921)
Supplement: S1 File — (ZIP) [file pone.0345921.s007.zip › Raw data for Fig2-4/Fig 3/Fig 3bc.xlsx]

## Sheet: Sheet1
	TrypLE1	TrypLE2	TrypLE3	Papain+citrate4	Papain+citrate5	Papain+citrate6	citrate10	citrate11	citrate12	only K13	only K14	only K15
Total cells	469000	1110000	976000	1060000	1250000	981000	287000	459000	364000	311000	388000	215000
Live cells	369000	814000	794000	804000	972000	704000	215000	273000	153000	172000	225000	57400
Dead cells	100000	292000	182000	254000	282000	278000	71800	187000	211000	139000	163000	158000
Viability	78.6	73.6	81.4	76	77.5	71.7	75	59.4	42.1	55.4	58	26.7
Ave cell size	13.7	14.5	13.5	11.5	11.6	12.1	12.7	11.9	10	11.5	11.9	9.9
Live cell
	TrypLE	HPC	citarte	only K
	659000	826667	199333	151467
	251346	135430	60011.1	85665.9
Viability
	TrypLE	HPC	citarte	only K
	77.8667	75.0667	52.3	46.7
	3.95137	3.01054	16.4573	17.3692
Cell size
	TrypLE	HPC	citarte	only K
	13.9	11.7333	11.5333	11.1
	0.52915	0.321455	1.38684	1.0583

## Sheet: Sheet2
				Live cell	total cell
			iDisper 12month	36171.4	40857.1
			TrypLE	102286	137000
