# Supplementary material for: A food-grade cell dissociation agent via regulatory pre-check framework
Source: PLoS One. 2026 Apr 13;21(4):e0345921. doi: 10.1371/journal.pone.0345921 (PMC13075713; doi:10.1371/journal.pone.0345921)
Supplement: S1 File — (ZIP) [file pone.0345921.s007.zip › Raw data for Fig2-4/Fig 3/Fig 3de.xlsx]

## Sheet: F2d_P0
		Date	Number of flask	Success	Not success	Contamination
	P0 end	20220802	8	6	0	2
		20220808	5	5	0	0
		20220812	5	5	0	0
		20220822	6	6	0	0
		20220829	7	7	0	0
		20220905	8	8	0	0
		20220912	10	10	0	0
		20220915	8	6	2	0
		20220926	10	9	1	0
		20221003	10	9	0	1
		20221010	9	9	0	0
		20221017	5	5	0	0
		20221024	10	10	0	0
		20221031	10	10	0	0
		20221107	10	10	0	0
		20221114	9	7	2	0
		20221121	8	8	0	0
		20221128	10	10	0	0
		20221205	9	9	0	0
		20221212	8	8	0	0
		20221219	10	10	0	0
		20230110	10	8	2	0
		20230116	8	8	0	0
		20230123	9	7	2	0
		20230130	8	8	0	0
		20230206	9	9	0	0
		Total	219	207	9	3
		%		94.5205	4.10959	1.36986

## Sheet: F2d_P1
		Date	Number of flask	Success	Not success	Contamination
	P1 end	20220805	24	24	0	0
		20220812	20	14	6	0
		20220815	20	17	3	0
		20220826	24	24	0	0
		20220902	28	22	6	0
		20220909	14	14	0	0
		20220916	28	28	0	0
		20220923	12	9	3	0
		20220930	20	20	0	0
		20221007	24	23	1	0
		20221014	24	24	0	0
		20221021	16	16	0	0
		20221028	20	13	7	0
		20221104	20	20	0	0
		20221111	20	20	0	0
		20221118	20	20	0	0
		20221125	20	19	1	0
		20221202	24	23	1	0
		20221209	20	20	0	0
		20221216	20	20	0	0
		20221222	22	18	4	0
		20230113	20	18	2	0
		20230120	20	20	0	0
		20230127	20	20	0	0
		20230203	20	20	0	0
		20230210	20	19	1	0
		Total	540	505	35	0
		%		93.5185	6.48148	0

## Sheet: F2d_P2
		Date	Number of flask	Success	Not success	Contamination
	P2 end	20221206	52	52	0	0
		20221213	60	60	0	0
		20221219	16	16	0	0
		20221227	64	64	0	0
		20230117	64	59	5	0
		20230124	64	64	0	0
		20230207	64	64	0	0
		Total	384	379	5	#REF!
		%		98.6979	1.30208	#REF!

## Sheet: F2e
		P0	P1	P2
		200000000	280000000	1040000000
		180000000	340000000	1200000000
		180000000	400000000	1280000000
		200000000	260000000	1180000000
		200000000	400000000	1280000000
		200000000	400000000	1280000000
		200000000	400000000
		200000000	380000000
		160000000	400000000
			400000000
			360000000
			400000000
			400000000
			400000000
			380000000
