# Supplementary material for: A food-grade cell dissociation agent via regulatory pre-check framework
Source: PLoS One. 2026 Apr 13;21(4):e0345921. doi: 10.1371/journal.pone.0345921 (PMC13075713; doi:10.1371/journal.pone.0345921)
Supplement: S1 File — (ZIP) [file pone.0345921.s007.zip › Raw data for Fig2-4/Fig 4/Fig 4.xlsx]

## Sheet: 250203cellcount
Cell type	Reagents	sample list	total cell	Live cell	viability	total cell average	Live cell avarege	viability avarege	total cell sd	Live cell sd				total cell	Live cell	viability	total cell sd	Live cell sd
Duck Liver	iDisper 8month	sample1	267000	248000	92.8839	249667	234667	94.0318	12283.7	9463.38		DL	iDisper（8month）	249667	234667	94.0318	12283.7	9463.38
		sample2	242000	229000	94.6281								iDisper（Fresh）	242667	221333	91.2136	21561.3	19686.4
		sample3	240000	227000	94.5833								TrypLE Express	210667	180000	85.4936	14522	16753.1
	iDisper Fresh	sample1	266000	244000	91.7293	242667	221333	91.2136	21561.3	19686.4
		sample2	214000	196000	91.5888									total cell	Live cell	viability	total cell sd	Live cell sd
		sample3	248000	224000	90.3226							CM	iDisper（8month）	224333	209333	93.3493	9177.27	7408.7
	TrypLE Express	sample1	207000	160000	77.2947	210667	180000	85.4936	14522	16753.1			iDisper（Fresh）	202333	182667	90.0606	12762.8	18803.1
		sample2	195000	179000	91.7949								TrypLE Express	196667	148000	75.1914	7717.22	14899.7
		sample3	230000	201000	87.3913
Chicken Muscle	iDisper 8month	sample1	227000	216000	95.1542	224333	209333	93.3493	9177.27	7408.7				total cell	Live cell	viability	total cell sd	Live cell sd
		sample2	212000	199000	93.8679							DF-1	iDisper（8month）	402333	373333	92.9118	31169.8	23041
		sample3	234000	213000	91.0256								iDisper（Fresh）	451333	412667	91.3881	19601.6	22647.1
	iDisper Fresh	sample1	188000	159000	84.5745	202333	182667	90.0606	12762.8	18803.1			TrypLE Express	330000	283333	85.7495	17282	26157.6
		sample2	219000	205000	93.6073
		sample3	200000	184000	92
	TrypLE Express	sample1	204000	169000	82.8431	196667	148000	75.1914	7717.22	14899.7
		sample2	200000	136000	68
		sample3	186000	139000	74.7312
DF-1	iDisper 8month	sample1	431000	393000	91.1833	402333	373333	92.9118	31169.8	23041
		sample2	359000	341000	94.9861
		sample3	417000	386000	92.5659
	iDisper Fresh	sample1	461000	420000	91.1063	451333	412667	91.3881	19601.6	22647.1
		sample2	469000	436000	92.9638
		sample3	424000	382000	90.0943
	TrypLE Express	sample1	338000	274000	81.0651	330000	283333	85.7495	17282	26157.6
		sample2	346000	319000	92.1965
		sample3	306000	257000	83.9869
