# Supplementary material for: A food-grade cell dissociation agent via regulatory pre-check framework
Source: PLoS One. 2026 Apr 13;21(4):e0345921. doi: 10.1371/journal.pone.0345921 (PMC13075713; doi:10.1371/journal.pone.0345921)
Supplement: S2 File — (ZIP) [file pone.0345921.s008.zip]

Archive with 25 entries (25 files):
- Raw data for S1-5 Fig/S1 Fig/S1 Fig +Papain+Trisodium Citrate/hpc-5.pdf πü«πé│πâöπüE.pdf
- Raw data for S1-5 Fig/S1 Fig/S1 Fig +Papain+Trisodium Citrate/hpc-5_RAW.tif πü«πé│πâöπüE.tif
- Raw data for S1-5 Fig/S1 Fig/S1 Fig +Papain+Trisodium Citrate/hpc-5_TAG.tif πü«πé│πâöπüE.tif
- Raw data for S1-5 Fig/S1 Fig/S1 Fig +Trisodium citrate/cirate10.pdf πü«πé│πâöπüE.pdf
- Raw data for S1-5 Fig/S1 Fig/S1 Fig +Trisodium citrate/cirate10_RAW.tif πü«πé│πâöπüE.tif
- Raw data for S1-5 Fig/S1 Fig/S1 Fig +Trisodium citrate/cirate10_TAG.tif πü«πé│πâöπüE.tif
- Raw data for S1-5 Fig/S1 Fig/S1 Fig Commercial Reagent/tryple1.pdf πü«πé│πâöπüE.pdf
- Raw data for S1-5 Fig/S1 Fig/S1 Fig Commercial Reagent/tryple1_RAW.tif πü«πé│πâöπüE.tif
- Raw data for S1-5 Fig/S1 Fig/S1 Fig Commercial Reagent/tryple1_TAG.tif πü«πé│πâöπüE.tif
- Raw data for S1-5 Fig/S1 Fig/S1 Fig Negative control/ka13.pdf πü«πé│πâöπüE.pdf
- Raw data for S1-5 Fig/S1 Fig/S1 Fig Negative control/ka13_RAW.tif πü«πé│πâöπüE.tif
- Raw data for S1-5 Fig/S1 Fig/S1 Fig Negative control/ka13_TAG.tif πü«πé│πâöπüE.tif
- Raw data for S1-5 Fig/S2 Fig/1 mgmL papain after.jpg
- Raw data for S1-5 Fig/S2 Fig/1 mgmL papain before.jpg
- Raw data for S1-5 Fig/S2 Fig/2 mgmL papain after.jpg
- Raw data for S1-5 Fig/S2 Fig/2 mgmL papain before.jpg
- Raw data for S1-5 Fig/S2 Fig/4 mgmL papain after.jpg
- Raw data for S1-5 Fig/S2 Fig/4 mgmL papain before.jpg
- Raw data for S1-5 Fig/S2 Fig/S2 Fig.xlsx
- Raw data for S1-5 Fig/S2 Fig/TrypLE after.jpg
- Raw data for S1-5 Fig/S2 Fig/TrypLE before.jpg
- Raw data for S1-5 Fig/S3 Fig/S3 Fig.png
- Raw data for S1-5 Fig/S3 Fig/S3 Fig.txt
- Raw data for S1-5 Fig/S4 Fig/Validation of sterility_ Mycoplasma PCR test.JPG
- Raw data for S1-5 Fig/S5 Fig/S5 Fig.xlsx
