# Supplementary material for: A food-grade cell dissociation agent via regulatory pre-check framework
Source: PLoS One. 2026 Apr 13;21(4):e0345921. doi: 10.1371/journal.pone.0345921 (PMC13075713; doi:10.1371/journal.pone.0345921)
Supplement: S2 File — (ZIP) [file pone.0345921.s008.zip › Raw data for S1-5 Fig/S2 Fig/S2 Fig.xlsx]

## Sheet: Sheet1
	1mg/mL	2mg/mL	4mg/mL	TrpLE
Live cell	455000	2030000	970000	1730000
	510000	1750000	790000	1920000
	650000	1670000	990000	1300000
av	538333	1.81667e+06	916667	1650000
ST	100540	189033	110151	317648
×10^6	0.538333	1.81667	0.916667	1.65
	0.10054	0.189033	0.110151	0.317648
