# Supplementary material for: A food-grade cell dissociation agent via regulatory pre-check framework
Source: PLoS One. 2026 Apr 13;21(4):e0345921. doi: 10.1371/journal.pone.0345921 (PMC13075713; doi:10.1371/journal.pone.0345921)
Supplement: S2 File — (ZIP) [file pone.0345921.s008.zip › Raw data for S1-5 Fig/S3 Fig/S3 Fig.txt]

Vessel Name: 20221221 HPC passage test
Metric: cell Confluence (%)
Cell Type: Duck Liver P3P4
Passage: 4
Notes: 
Analysis: 210910-kimura-01_middle-sensi

Date Time	Elapsed	TrypLE (A1)	TrypLE (B1)	TrypLE (C1)	HPC (A2)	HPC (B2)	HPC (C2)	papain (A3)	papain (B3)	papain (C3)	citrate (A4)	citrate (B4)	citrate (C4)	non (A5)	non (B5)	non (C5)	papain pipenting low (A6)	papain pipenting low (B6)
2022/12/21 1:00:00	0	6.790287	5.098369	4.351484	3.76689	2.825854	3.074555	1.973476	3.271287	2.778666	3.618069	2.682921	3.014482	2.302616	1.884902	1.292075	1.229475	1.11401
2022/12/21 3:00:00	2	11.31049	9.359012	7.600008	4.579714	3.654908	4.233911	2.413308	4.512356	3.932632	6.666628	4.720855	5.347283	3.780852	3.507164	2.083796	3.018655	2.694872
2022/12/21 5:00:00	4	11.50951	9.298111	7.863551	4.736162	3.824111	4.499806	2.378776	4.632267	4.175022	8.883949	5.963814	6.566036	4.901926	4.467268	2.588421	3.180566	2.779454
2022/12/21 7:00:00	6	11.04315	9.26599	7.730181	4.623937	3.776671	4.388757	2.255222	4.494925	3.978085	9.614147	6.224504	7.105825	5.194774	4.826632	2.851069	2.956563	2.581554
2022/12/21 9:00:00	8	11.90232	9.808346	8.307438	4.613207	3.706704	4.445681	2.301152	4.630689	4.21161	10.83338	6.735974	7.421175	5.59508	5.263186	3.05743	3.124788	2.760401
2022/12/21 11:00:00	10	12.42158	9.98383	8.351856	4.576398	3.784524	4.494108	2.276316	4.698472	4.047885	11.60923	7.083812	7.81436	5.858509	5.574587	3.096447	3.186689	2.801847
2022/12/21 13:00:00	12	13.99239	11.95855	10.11036	5.338473	4.371228	5.231901	2.844445	5.630213	4.97008	13.75064	8.414008	9.103733	7.096011	6.964999	3.795611	3.959988	3.41897
2022/12/21 15:00:00	14	15.05518	13.16086	10.74365	5.313608	4.376692	5.537216	2.871253	5.76552	4.994871	14.78388	9.098938	9.744917	7.365558	7.475552	3.899428	4.349269	3.754651
2022/12/21 17:00:00	16	16.21452	14.63555	12.16672	6.247464	4.932209	5.797936	3.627705	6.486774	5.029979	16.85056	10.19622	10.58039	8.349814	8.437501	4.066065	4.708215	3.94299
2022/12/21 19:00:00	18	17.27624	16.40182	12.85833	5.977153	4.735538	5.877114	3.394424	6.80038	5.786479	18.04669	10.76484	12.01072	8.540679	9.263829	4.533533	5.109728	4.200987
2022/12/21 21:00:00	20	18.51184	16.95237	14.1853	5.716606	4.751269	6.285686	3.516239	6.84675	5.938099	19.64413	11.91615	13.01436	8.959317	10.5179	4.854319	5.357875	4.208271
2022/12/21 23:00:00	22	20.04454	18.94113	15.59669	5.858522	4.880089	6.497106	3.506815	7.358296	6.176147	21.56612	12.99884	14.07264	9.550849	11.32801	5.163285	5.465359	4.376434
2022/12/22 1:00:00	24	21.61973	20.79679	17.02264	6.377469	5.078994	7.025188	3.632311	8.019801	6.917797	24.00623	14.62101	15.94754	10.68685	12.85421	5.560654	5.797859	4.833453
2022/12/22 3:00:00	26	23.55964	22.40137	18.69698	6.261694	5.222477	7.41226	3.648171	8.374938	7.121241	25.797	16.02489	17.52505	11.22805	14.25045	5.896071	6.155037	5.142744
2022/12/22 5:00:00	28	25.22202	24.69279	20.08256	6.791965	5.397219	8.052164	3.956368	9.027664	7.66474	28.07473	17.57443	19.33556	12.69251	16.04178	6.425713	6.559267	5.605256
2022/12/22 7:00:00	30	26.9249	27.14457	21.8364	7.297956	5.74948	8.81071	4.546957	9.367744	8.206699	30.9953	19.84175	21.71885	13.51065	17.93552	7.242115	7.169888	6.240659
2022/12/22 9:00:00	32	29.17259	29.48955	23.55031	7.857412	6.284652	9.313713	4.793593	10.35058	8.999093	33.89547	21.67188	23.80279	14.80022	20.03603	7.936464	7.653541	6.825526
2022/12/22 11:00:00	34	31.67904	31.28656	25.25035	8.435246	6.542635	9.776456	5.267056	11.54582	9.312351	36.09965	23.9292	26.24661	16.46938	22.12216	8.89188	8.50787	7.253469
2022/12/22 13:00:00	36	34.14001	34.00605	27.62167	9.039478	7.252733	11.17682	5.777196	11.98114	10.53901	40.52501	26.67402	29.08238	18.56665	25.08941	9.976727	9.365925	8.176612
2022/12/22 15:00:00	38	35.98622	36.16985	29.38079	9.410936	7.656881	12.21718	5.999713	13.24275	11.01663	43.10482	29.26524	31.46564	20.15564	27.1448	10.83959	10.07408	8.560561
2022/12/22 17:00:00	40	38.3832	38.48973	31.03211	10.8394	8.253441	13.28747	6.436397	13.84674	12.63072	46.07739	31.6156	34.103	21.54541	29.45867	11.86899	10.92508	9.228325
2022/12/22 19:00:00	42	40.63705	41.90786	33.41032	11.92731	8.82439	14.50861	7.179974	15.65188	13.52391	49.09513	34.68031	37.10421	23.60897	32.87329	13.21587	12.28624	10.39948
2022/12/22 21:00:00	44	43.11523	40.80345	33.59572	12.45444	9.381935	15.33486	7.334221	16.02769	14.11374	50.61873	35.52248	38.71265	24.81759	34.71784	14.25366	12.99691	10.65092
2022/12/22 23:00:00	46	43.88769	44.01384	35.20364	12.81636	9.937224	16.73022	7.711395	17.81458	15.25528	51.64249	37.44479	40.28031	25.67624	36.75161	15.37733	13.45324	11.20259
2022/12/23 1:00:00	48	47.32187	47.06392	37.91117	13.82557	10.54511	18.50736	8.914293	19.59721	17.05154	55.64634	40.54227	43.6368	28.14709	39.68355	16.52599	15.52423	12.40046
2022/12/23 3:00:00	50	48.71801	47.79012	38.78131	13.95245	11.43389	19.07511	9.342228	19.98635	17.52781	55.88034	42.24219	44.86829	28.30441	40.67831	17.09044	16.13462	12.91597
2022/12/23 5:00:00	52	51.14494	51.03246	41.48646	15.59505	12.03866	20.61976	10.26419	22.17938	19.16308	59.03548	44.81422	47.92918	30.4711	43.74331	18.91096	17.77052	14.16402
2022/12/23 7:00:00	54	54.77004	55.12972	44.07898	17.54178	12.84724	22.98436	11.52283	23.29314	21.35865	61.58419	47.79093	51.70734	33.13131	47.01885	20.5341	19.59872	15.68258
2022/12/23 9:00:00	56	56.46002	55.13083	44.80785	17.47149	13.88277	23.92983	11.73904	24.59296	21.885	62.77016	48.72798	52.26079	33.67639	48.03944	21.23142	19.6594	16.68709
2022/12/23 11:00:00	58	59.23595	57.80497	47.38063	20.26221	14.21473	25.97687	12.53766	25.73842	23.98135	63.4734	51.06091	55.33982	35.96683	51.27006	22.44433	22.07998	17.93652
2022/12/23 13:00:00	60	61.22511	60.55043	49.90974	21.19785	15.86043	27.09542	14.25729	28.30374	25.91295	66.10342	53.78588	58.11071	38.19533	53.18348	24.50713	24.81508	19.79355
2022/12/23 15:00:00	62	61.92955	60.65312	50.23842	21.48497	16.60314	27.98993	14.54361	29.19603	26.32772	66.02296	53.81294	58.79488	38.77657	53.99048	25.01544	25.59354	20.4613
2022/12/23 17:00:00	64	65.03015	63.62387	52.27071	23.60127	18.40286	30.7678	15.25797	31.65657	27.89219	68.62569	56.50361	62.49659	40.68385	56.33368	26.77324	27.40731	22.4287
2022/12/23 19:00:00	66	67.92412	66.61171	55.85431	25.5789	19.64913	32.5542	16.6421	34.8381	31.35693	69.61279	59.61704	64.82179	43.00549	58.49329	28.48812	29.89219	24.46124
2022/12/23 21:00:00	68	68.0494	67.6589	55.91758	26.56107	20.31934	33.3733	17.57278	34.8599	30.59895	70.22699	59.41034	65.76759	43.02284	59.52342	28.62669	31.34379	25.13358
2022/12/23 23:00:00	70	71.07785	69.89037	58.13427	27.84113	21.77136	34.5068	18.55209	37.46339	33.73076	72.00903	60.48493	68.29739	44.90763	60.92555	30.54646	33.21783	26.40632
2022/12/24 1:00:00	72	73.26257	72.72134	60.7714	29.99728	23.29947	37.8336	20.20846	40.39015	36.49031	74.68503	63.84832	71.74631	47.08855	63.00005	32.26151	35.70762	29.52763
2022/12/24 3:00:00	74	73.92252	72.6637	60.11633	30.22488	23.4427	37.8519	20.74101	40.71285	36.25792	73.65726	62.92622	71.73103	46.55507	63.58801	32.70235	36.47093	29.43961
2022/12/24 5:00:00	76	75.44601	74.3527	62.35699	31.37003	24.64212	40.26607	21.60105	43.30381	38.00418	75.80853	65.13338	73.69431	48.49714	65.69256	34.47771	38.59837	31.98939
2022/12/24 7:00:00	78	78.28458	77.0571	65.50988	33.40422	26.68482	42.23868	23.0749	46.07981	41.38197	77.38074	67.13801	76.41434	50.18123	68.12235	35.74019	41.51329	34.47436
2022/12/24 9:00:00	80	78.60313	76.98109	64.80878	33.44835	26.7594	42.94738	23.68566	46.97842	41.50734	77.73114	67.28197	76.518	49.96021	68.30726	36.3336	41.80542	35.09656
2022/12/24 11:00:00	82	79.8195	78.75999	67.1377	35.02791	27.90214	44.86644	24.49435	48.67696	43.82834	78.87366	69.31189	78.94339	51.55536	70.32101	38.10625	44.76206	37.72808
2022/12/24 13:00:00	84	82.05435	80.87608	69.24384	37.97148	29.1456	46.67758	26.11723	51.16837	46.05618	81.00428	71.37698	81.30392	53.367	72.46124	40.01824	46.32995	40.15685
2022/12/24 15:00:00	86	81.50819	80.30454	69.10062	37.44756	29.69303	47.43714	26.91114	52.06966	46.18415	80.67037	70.98206	80.51218	52.69713	72.58822	40.30952	47.38783	40.99112
2022/12/24 17:00:00	88	83.29529	82.06351	70.436	38.84876	30.76598	49.10103	28.04714	54.02113	48.34371	82.0454	72.33901	82.80138	54.0853	73.7827	41.79999	49.14693	43.14871
2022/12/24 19:00:00	90	84.14082	83.73446	72.85379	40.13737	31.41412	50.88159	29.25377	56.32082	50.3531	83.35072	74.63184	85.07634	55.56696	76.18565	43.54287	51.54345	45.49573
2022/12/24 21:00:00	92	84.43959	82.65585	72.46299	40.79431	32.06207	51.15799	29.68913	56.42487	50.31731	83.16931	74.33804	84.12283	54.91976	75.24362	43.58386	51.97185	46.0251
2022/12/24 23:00:00	94	85.46658	84.116	73.74578	41.82414	32.97316	53.15089	30.85223	57.97853	52.52991	83.99239	75.048	86.20255	56.31554	77.62463	44.80209	53.74752	48.15028
2022/12/25 1:00:00	96	86.27801	85.3586	75.86472	43.81985	33.56797	55.33709	31.8224	59.98921	54.55943	85.62823	77.5731	87.23801	57.91247	79.40622	46.62584	55.06587	51.22935
2022/12/25 3:00:00	98	85.6807	84.9238	74.83887	43.50476	34.06571	55.15052	32.34795	60.83952	54.00739	85.47159	76.30911	86.3867	57.78012	79.2573	46.36466	55.81673	50.61382
2022/12/25 5:00:00	100	87.13592	86.01341	76.0387	45.27748	34.75492	57.48921	33.34641	62.73901	56.00177	86.88072	77.66334	87.6917	59.11806	80.9205	47.48542	58.81697	53.50145
2022/12/25 7:00:00	102	88.00381	87.42554	78.32764	46.96022	36.17101	59.51998	34.50652	65.2327	58.23934	88.11207	79.59084	89.21347	60.63177	82.17651	49.48927	59.70427	55.35471
2022/12/25 9:00:00	104	87.44473	86.12054	77.67753	46.85379	35.86439	59.54966	34.82121	64.65933	58.2435	88.10682	79.08188	88.23397	60.13816	81.87621	48.85045	60.29965	56.06609
2022/12/25 11:00:00	106	88.28776	87.29957	79.46262	47.86558	37.12077	61.08529	35.82755	66.9659	59.76436	89.23077	80.97766	89.33944	61.33607	83.32629	50.4425	62.02499	57.16472
2022/12/25 13:00:00	108	89.00342	88.6513	80.72755	49.50361	38.05725	63.0201	37.15044	69.28464	61.87612	89.88338	82.09293	90.51472	62.42056	84.48209	51.78036	63.29998	59.50371
2022/12/25 15:00:00	110	88.76579	88.01901	80.38562	49.8735	38.1522	62.90049	37.62314	69.3895	62.34245	89.9174	81.72675	90.31063	62.62458	84.54561	51.71774	63.36286	60.60358
2022/12/25 17:00:00	112	88.62309	88.41038	81.10295	50.3255	38.85402	63.59354	38.34554	70.20942	62.66142	89.99178	82.91745	90.62255	63.03003	85.15818	52.80566	64.85609	61.367
2022/12/25 19:00:00	114	89.44354	89.00523	82.69211	52.05828	39.72852	65.58652	39.55083	72.23165	65.05675	90.78845	83.2541	91.50748	63.84207	86.5091	53.74436	66.41559	63.12275
2022/12/25 21:00:00	116	89.7706	89.3055	82.7805	52.68967	40.31844	66.08927	40.29979	73.12637	65.55869	90.98082	83.53985	91.67064	64.0566	87.01547	54.28734	66.92531	64.0884
2022/12/25 23:00:00	118	89.73595	89.35493	82.89081	52.57241	40.24622	65.89994	40.45548	73.81104	65.28006	91.03957	84.03374	91.63121	64.29604	87.37734	54.58672	67.19406	65.34408
2022/12/26 1:00:00	120	90.21359	91.00926	84.48693	53.87153	41.16967	68.07574	41.86385	75.82729	67.12192	92.04267	85.27206	92.66216	65.10452	88.51275	55.85943	68.56201	66.95328
2022/12/26 3:00:00	122	90.49335	89.80672	83.7259	54.18435	41.14653	67.68057	41.66448	75.82693	66.59286	92.06889	85.47732	91.9495	64.80582	88.15002	55.59898	68.20873	67.05042
2022/12/26 5:00:00	124	90.58131	91.14023	84.61124	55.00945	42.18925	68.56005	42.505	76.85567	68.13878	92.1994	86.61954	92.85178	65.53608	88.76422	56.38498	69.6642	68.30241
2022/12/26 7:00:00	126	91.14239	91.00014	84.95249	56.13993	42.51452	69.54087	43.20605	78.27684	68.89383	92.72816	87.16788	93.59032	66.73971	89.82721	57.19236	70.37119	69.25411
2022/12/26 9:00:00	128	90.28922	91.43107	84.66757	56.09752	43.43269	70.00324	43.65124	79.13686	69.14234	93.1205	87.85223	93.78657	66.16994	89.71183	57.0532	69.8574	69.38776
2022/12/26 11:00:00	130	92.15356	92.5993	86.59681	59.70974	45.42881	72.19035	46.05196	81.44508	72.34492	94.2438	89.22421	94.84492	67.99713	91.2994	59.62757	72.79415	73.62669
2022/12/26 13:00:00	132	91.68956	92.06285	86.26462	59.1581	45.39412	71.72111	45.70055	81.63461	71.58818	94.00572	89.11753	94.48866	67.92554	91.08277	59.05816	72.00516	73.50742
2022/12/26 15:00:00	134	90.94962	91.48316	85.55646	59.08104	45.13231	71.56278	45.87217	81.60491	71.021	94.05193	88.91861	94.41438	67.31404	91.08121	58.2628	71.76526	73.4736
2022/12/26 17:00:00	136	90.97468	92.13569	86.07481	59.10227	46.06971	72.21413	46.23127	82.60734	71.35813	93.96763	89.67111	94.25205	66.83878	91.19123	58.80979	72.12052	73.69594
2022/12/26 19:00:00	138	90.89474	91.96537	85.89577	58.59412	46.30949	72.17842	46.05573	82.5444	71.29379	94.40048	89.56863	94.58101	66.69759	91.2125	58.56981	71.46771	73.89896
2022/12/26 21:00:00	140	90.96958	92.37325	86.30664	58.50397	47.19503	72.45203	46.24217	83.75397	71.72471	94.41724	90.0421	94.59014	66.54902	91.38127	58.60987	71.28057	74.1432
2022/12/26 23:00:00	142	91.33974	91.81522	85.71641	58.50877	47.38916	72.12686	46.41345	84.04418	71.82063	94.65268	90.32966	94.38756	64.53703	91.57098	58.36578	70.36275	73.66185
2022/12/27 1:00:00	144	91.64765	91.98259	86.09486	59.17407	47.5982	72.33044	46.99003	84.83846	71.90931	95.05048	91.46246	94.92596	64.96989	91.75809	58.43489	70.38649	74.17642
2022/12/27 3:00:00	146	91.52371	91.89559	85.77056	58.57536	47.25399	71.95924	47.06387	84.9577	71.47994	95.12607	91.68423	94.66499	64.86699	91.93163	58.39796	69.17531	73.67461
2022/12/27 5:00:00	148	91.58186	91.83459	85.9768	58.58762	48.05279	72.16711	46.97374	85.17287	71.95163	95.07732	91.83538	94.90889	65.5849	92.08846	58.21557	68.61858	74.10512
2022/12/27 7:00:00	150	91.41244	91.40262	86.01702	58.1392	48.47005	72.42865	46.60364	85.72873	72.11424	95.29818	92.29048	94.77212	64.40247	91.92204	57.64782	68.17847	73.29303
2022/12/27 9:00:00	152	91.86325	91.68764	86.22718	58.00979	48.79659	72.44547	46.9063	86.04797	71.7463	95.62531	92.53561	94.87332	64.43287	92.07352	57.89927	67.31177	73.3705
2022/12/27 11:00:00	154	91.5903	92.22787	86.23619	57.09213	49.33064	72.06615	46.94138	86.61655	72.08894	95.12905	92.37691	95.02305	63.14584	92.36541	57.19888	66.55533	73.28999
2022/12/27 13:00:00	156	91.47928	92.57947	86.22997	57.26843	49.42333	72.33918	47.39946	87.19706	71.98554	95.34252	92.93759	95.3378	62.55244	92.81363	57.15825	64.86148	72.84742
2022/12/27 15:00:00	158	91.52972	92.22771	85.72159	56.34541	49.47922	71.8861	46.9221	87.01835	71.65197	95.45297	92.71539	94.91758	62.66777	92.84907	56.94588	62.91963	72.60834
2022/12/27 17:00:00	160	91.94695	92.00768	85.87102	55.71888	49.46989	71.79778	47.20832	87.33595	71.71225	95.49125	93.12702	95.3386	62.66435	93.25045	56.44469	62.22535	72.01659
2022/12/27 19:00:00	162	91.37206	92.19467	85.64437	55.3628	49.99819	71.31151	46.67295	87.46054	71.26566	95.33157	92.86344	94.85346	61.68507	93.17224	55.63991	61.42818	71.33212
2022/12/27 21:00:00	164	90.5711	92.60712	85.11232	55.00056	50.05908	70.90339	46.68152	88.15488	71.24077	95.52544	93.16455	95.0172	61.15258	93.08946	55.31413	59.73355	70.78933
2022/12/27 23:00:00	166	90.80643	92.17285	84.54649	54.41746	50.17717	70.81905	45.76784	88.05872	70.6489	95.58011	93.29465	94.97373	60.27021	93.18314	54.32335	57.83311	69.75169
2022/12/28 1:00:00	168	90.17562	92.53802	85.04771	54.26097	50.38834	70.73619	45.44687	88.13665	70.86984	95.34447	93.4683	94.79551	59.36154	93.08453	53.96746	56.80087	68.45354
2022/12/28 3:00:00	170	89.77499	91.58205	84.77335	53.40827	50.08988	69.78835	44.22291	88.28037	70.59513	95.13233	93.16351	94.93037	57.44613	92.9807	52.99784	55.04535	67.95184
2022/12/28 5:00:00	172	89.14211	91.27143	84.89913	52.7313	50.66004	69.15858	44.53838	88.52394	69.96937	95.19154	93.52254	94.6704	57.61117	93.07407	52.42781	53.1066	67.2147
2022/12/28 7:00:00	174	89.26524	91.60206	83.87758	51.62153	50.0532	68.49628	44.12485	88.07868	70.00455	94.3952	93.46304	94.59504	56.65129	93.35227	51.6643	51.87696	66.54279
2022/12/28 9:00:00	176	88.4495	92.23985	83.88474	51.00374	50.25724	68.35143	43.90532	88.77756	69.87106	95.16873	93.51514	94.56229	56.32381	93.12887	50.62318	50.19138	64.95309
2022/12/28 11:00:00	178	87.84113	91.25064	82.1803	49.43446	49.95311	66.08889	42.77934	88.28292	69.86293	95.30453	93.36375	94.79272	55.22717	93.45902	49.43835	48.63795	65.11781
2022/12/28 13:00:00	180	87.85905	91.46591	83.21281	48.7411	50.08589	66.22446	44.15824	89.47929	70.4287	95.42725	93.41186	95.03828	55.62199	93.9812	49.71233	48.11071	65.29565
2022/12/28 15:00:00	182	86.65527	91.29562	81.22762	46.60075	49.06096	64.14243	42.75489	89.18079	69.2741	95.00957	93.26424	94.57605	52.4947	94.20084	48.32095	46.23787	63.57479
2022/12/28 17:00:00	184	86.21066	91.35826	80.80246	45.63189	49.09162	64.71043	41.80215	88.63528	68.59613	94.901	93.32274	94.2751	51.94417	92.6824	46.75175	44.60371	62.20276
2022/12/28 19:00:00	186	84.74815	89.33459	80.35736	44.06303	49.15632	63.26199	41.20744	88.18405	67.88075	94.38029	93.12749	93.66893	50.12465	92.3884	45.28912	42.47957	60.52225
2022/12/28 21:00:00	188	84.26715	90.00241	79.5057	43.78109	48.48581	63.12826	40.22191	88.27229	67.66444	94.41558	93.22354	93.99304	49.81423	92.71615	44.2614	40.94818	58.20365
2022/12/28 23:00:00	190	83.27636	88.79831	79.59111	42.98228	47.9395	61.96335	38.45644	88.47633	67.21893	94.397	92.87267	94.01654	49.15166	92.56174	42.00692	39.96596	56.2058
2022/12/29 1:00:00	192	82.46722	88.95502	78.77469	41.95887	47.30833	62.29694	38.09642	88.38448	66.67039	94.62881	92.85849	93.60818	47.91836	92.44536	41.80524	38.79453	55.57188
2022/12/29 3:00:00	194	80.93219	89.2739	76.77979	39.97799	47.42188	60.98329	37.50596	88.56578	67.07791	94.13248	92.93343	93.94577	47.54984	92.50332	40.77808	38.25821	55.1826
2022/12/29 5:00:00	196	80.56616	88.4581	77.12709	39.12397	47.96177	61.2766	37.35609	87.96716	65.80162	94.8215	92.93711	93.95454	47.80566	92.69756	40.04958	37.00431	54.37054
2022/12/29 7:00:00	198	79.42065	88.16192	74.5435	38.35173	46.55229	60.67916	36.94676	87.82111	65.80331	94.25594	92.80885	93.67857	46.92469	92.37991	38.60541	35.70277	53.37255
2022/12/29 9:00:00	200	78.82663	88.57896	75.2582	37.35551	46.31111	61.41568	36.02184	87.56631	65.52255	94.4205	93.17917	92.62698	47.28851	92.46939	37.70591	34.60453	52.14843
2022/12/29 11:00:00	202	77.84173	87.87375	72.46463	35.33249	46.08351	58.83278	34.49855	88.01073	65.15247	94.49635	93.2401	91.62253	44.88865	92.68333	36.77448	33.35741	51.19346
2022/12/29 13:00:00	204	76.87587	88.25024	70.17754	34.69056	46.30299	59.34265	33.65924	87.82602	65.38101	94.0711	92.78938	91.1243	45.80869	92.37997	36.06057	32.61034	51.27166
2022/12/29 15:00:00	206	76.30461	87.96748	68.13136	33.86668	45.3278	58.14677	33.05614	86.85943	64.71952	94.54023	93.66299	91.82832	43.23878	92.82201	34.93806	31.64434	49.10732
2022/12/29 17:00:00	208	75.38849	86.90842	67.27031	32.95639	44.36637	57.7799	31.90008	86.68671	64.42724	94.78514	92.87888	92.01453	42.02254	92.44112	34.8716	30.53763	49.57166
2022/12/29 19:00:00	210	74.41789	86.86842	66.68063	31.42485	43.80653	57.38378	31.23325	86.12462	63.90335	94.74004	92.85695	92.19305	41.08545	92.36246	34.74205	29.35879	48.00804
2022/12/29 21:00:00	212	73.25821	86.63603	65.3736	30.548	44.35895	56.76577	30.46851	86.13869	63.44596	95.11833	93.00676	92.22382	40.09326	92.3297	34.18209	29.28608	48.42912
2022/12/29 23:00:00	214	72.31406	85.39521	61.67608	30.36463	43.38252	55.28556	29.78085	85.96989	62.64566	94.69732	92.35547	92.0892	42.13089	92.47349	33.34353	28.22554	46.07424
2022/12/30 1:00:00	216	72.26432	86.04167	60.24915	29.66608	42.88095	56.49606	29.07444	86.2319	62.86142	94.74843	92.73611	91.20512	40.57154	93.27849	33.2949	27.56775	45.81706
2022/12/30 3:00:00	218	71.12828	84.54236	59.55145	28.33241	42.60332	54.36892	28.40298	85.90703	62.63384	94.35382	93.1299	92.41049	38.11542	92.20921	32.46977	27.26997	44.43991
2022/12/30 5:00:00	220	70.45546	84.0505	57.60429	29.21825	42.13795	54.13121	27.7858	86.12406	63.55426	95.27215	92.94001	92.63647	37.27629	92.32788	32.05126	26.99747	44.48573
2022/12/30 7:00:00	222	69.90558	83.85181	57.10255	27.38628	41.13447	54.40114	27.02601	84.46475	63.21178	94.59506	93.29002	91.94051	38.32597	92.74326	31.3583	26.56802	43.38784
2022/12/30 9:00:00	224	68.45786	83.23763	55.8776	26.39115	39.91469	53.34885	26.45094	84.98372	63.00249	94.40192	92.53829	93.03217	37.98469	92.71026	31.26615	25.93547	43.53445
2022/12/30 11:00:00	226	66.98601	82.75159	54.42987	24.98567	39.35526	53.84249	26.06232	84.68453	62.93569	95.08259	92.90396	92.83157	36.53693	92.26447	30.11824	25.59608	41.94375
2022/12/30 13:00:00	228	66.42226	82.75543	52.62845	25.09052	37.99397	51.86366	25.47694	84.58838	62.16189	94.82135	91.82492	92.60002	39.69051	92.30898	29.43615	25.64779	42.25101
2022/12/30 15:00:00	230	64.77697	82.10424	52.19678	23.54337	37.74659	51.67542	25.01054	84.4416	62.36186	94.22154	94.41769	93.0145	37.45403	92.07671	28.54463	24.43595	40.40532
2022/12/30 17:00:00	232	64.49039	82.17777	49.76911	22.97883	36.62984	52.0093	24.07049	84.79279	61.18005	94.34573	92.9644	93.57034	34.19082	92.48721	27.85015	24.05315	39.34753
2022/12/30 19:00:00	234	63.09627	80.99846	47.58398	22.98428	36.19899	50.45264	22.90179	84.30474	62.51293	94.45564	91.9045	94.72796	36.73204	92.48649	26.91802	23.43623	38.87376
2022/12/30 21:00:00	236	62.00505	80.42009	47.15746	22.42983	33.92891	49.2327	22.59315	84.40758	62.39347	94.70599	91.36063	92.00563	34.11149	92.63609	26.61567	23.185	41.29972
2022/12/30 23:00:00	238	60.52846	79.98814	46.36725	21.52097	33.17686	49.48129	22.13919	84.15423	62.01015	94.06428	92.78561	92.8143	34.74261	92.57385	25.95994	22.94847	39.0189
2022/12/31 1:00:00	240	58.44234	80.62753	43.15499	21.87803	33.22252	47.86106	22.0371	84.63351	62.07108	94.19246	91.62863	92.81859	33.8537	92.17054	25.19732	22.6452	39.05333
2022/12/31 3:00:00	242	58.08865	81.80201	42.67904	21.21631	32.13176	48.67033	21.72205	83.78252	61.39425	94.40611	91.27319	92.3312	33.0752	92.19512	24.97877	22.0836	39.16476
2022/12/31 5:00:00	244	56.89816	80.31235	42.06111	21.15607	30.92536	47.65038	20.15665	82.51775	61.24971	94.29145	90.84682	92.7948	34.20734	92.43571	24.30283	21.79592	36.41434
2022/12/31 7:00:00	246	56.05218	79.3472	40.10747	20.9201	29.76731	47.1157	20.48576	81.98529	62.06318	94.20734	91.83492	92.63398	33.72337	92.03107	23.84728	21.65386	37.27984
2022/12/31 9:00:00	248	54.62065	79.214	40.03708	20.42683	30.67428	47.03751	20.08628	81.32685	60.87679	95.25492	91.26225	93.00119	34.04692	91.55879	22.62555	21.45451	36.81409
2022/12/31 11:00:00	250	54.03354	78.80673	38.02415	19.88434	29.84335	46.481	19.83121	81.20865	61.05524	94.3608	90.62398	92.07841	32.88976	92.71008	22.47936	20.96777	37.1526
2022/12/31 13:00:00	252	52.66859	77.50034	37.39371	20.25494	29.6841	46.02792	18.91322	79.49508	61.53497	94.49052	91.81724	92.16937	34.03038	91.58974	21.91912	19.85386	35.47118
