# Supplementary material for: A food-grade cell dissociation agent via regulatory pre-check framework
Source: PLoS One. 2026 Apr 13;21(4):e0345921. doi: 10.1371/journal.pone.0345921 (PMC13075713; doi:10.1371/journal.pone.0345921)
Supplement: S2 File — (ZIP) [file pone.0345921.s008.zip › Raw data for S1-5 Fig/S5 Fig/S5 Fig.xlsx]

## Sheet: data for paper 0728→0801→0805
		Lot no.0115
			total cell	Live cell	viability	total cell average	Live cell avarege	viability avarege	total cell sd	Live cell sd
P1end	ID4-3(12month)	test	1820000	1560000	85.7143	1.42667e+06	1.25067e+06	88.3638	390000	294000
	ID5-1(12month)		1040000	972000	93.4615
			1420000	1220000	85.9155
	ID4-1	TrypLE	5160000	3720000	72.093	4.80667e+06	3520000	73.3796	298478	142361
	ID4-2		4430000	3440000	77.6524
			4830000	3400000	70.3934
			1/5ml								1cm2
				total cell	Live cell	viability	total cell sd	Live cell sd				total cell	Live cell	viability	total cell sd	Live cell sd
		P1→P2	iDisper 12month	1.42667e+06	1.25067e+06	87.6636	390000	294000		P1→P2	iDisper 12month	40761.9	35733.3	87.6636	11142.9	8400
			TrypLE	4.80667e+06	3520000	73.2316	298478	142361			TrypLE	137333	100571	73.2316	8527.93	4067.46
											横棒グラフ用
												Live cell	total cell
										P1→P2	iDisper 12month	35733.3	40761.9
											TrypLE	100571	137333

## Sheet: i-Disper（714～）
	iDisperの品質確認試験
	Medium	DMEM/10% FBS/ 1%PSA
		IMEM/10% YLP/ 1%PSA
	Medium volume	15 mL					Area	1cm2	T75
	Plate	T75flask					Medium	15
	Cell count	NC-202 (AO/DAPI count)					Plating for duck liver(cells/cm2)	20000
	Plating	Duck liver cells					Plating for duck liver(cells/75cm2)		1500000
		P10-DF-1					Plating for DF-1(cells/cm2)	26000
							Plating for DF-1(cells/75cm2)		2000000
	45848
	P0
	1	解剖、分散（DL1羽分）		1羽分は多い剥がれ多数
	2	T75flaskゼラチンコート
	3	15mL各培地＋DLを播種（各培地2枚）
	4	96時間培養
	45852
	P1	培地除去（デカント）
	剥離確認	PBS-20 mL/fraskで洗浄 1回					NucleoCounter NC-202でセルカウント (AO/DAPI染色）
		i-Disper/TryPLE (5 mLl)			※各2枚		T75flaskゼラチンコート
		5-10 min インキュベート & 写真					15mL各培地＋DL1.5e6/flaskになるよう播種（各培地2枚）
		PBS- ５ｍL/flaskを添加					96時間培養
	45856	PBS-20 mL/fraskで洗浄 1回
	P2	i-Disper/TryPLE (5 mLl)
	剥離確認	5-10 min インキュベート & 写真					T75flaskゼラチンコート
	増殖確認	PBS- ５ｍL/flaskを添加					15mL各培地＋DL1.5e6/flaskになるよう播種（各培地2枚）
		NucleoCounter NC-202でセルカウント (AO/DAPI染色）					96時間培養
	45860	i-Disper/TryPLE (5 mLl)
	P2End	5-10 min インキュベート & 写真
	増殖確認	PBS- ５ｍL/flaskを添加
		NucleoCounter NC-202でセルカウント (AO/DAPI染色）
